# Supplementary material for: ARID1A safeguards the canalization of the cell fate decision during osteoclastogenesis
Source: Nat Commun. 2024 Jul 17;15:5994. doi: 10.1038/s41467-024-50225-z (PMC11252270; doi:10.1038/s41467-024-50225-z)
Supplement: Supplementary file 4 — Supplementary Data 1 [file 41467_2024_50225_MOESM4_ESM.xlsx]

## Sheet: Supplementary Data 1
Supplementary Data 1. The 728 genes associated with SEs identified by H3K27Ac ChIP-Seq.
CHROM	START	STOP	NUM_LOCI	CONSTITUENT_SIZE	OVERLAP_GENES	PROXIMAL_GENES	CLOSEST_GENE	stitchedPeakRank	isSuper	CLOSEST_GENE_ID	transcript_ID	Gene_name
chr8	127478823	127660180	36	99155	NR_151740,NM_024214	NR_151744,NM_172762	NR_151740	1	1
chr19	9888553	9969470	22	60414	NM_010239,NM_011913,NR_073181	NM_001347429,NM_001378857,NR_168101,NM_001378860,NR_153790,NM_001378861,NM_016692,NM_021890	NR_073181	2	1	ENSMUSG00000024661	ENSMUST00000237465	Fth1
chr10	60076565	60136905	15	44650	NM_001146120,NM_001146124	NM_001146121,NM_016803,NM_001159572	NM_001146120	3	1	ENSMUSG00000004207	ENSMUST00000179238	Psap
chr14	47564544	47625796	9	44071	NM_144553,NM_001145953	NM_010705,NM_001360542	NM_001145953	4	1	ENSMUSG00000050335	ENSMUST00000226585	Lgals3
chr3	95530770	95584532	8	47702	NM_008562,NM_001301705,NM_001026212,NM_019561	NM_146133	NM_008562	5	1	ENSMUSG00000038612	ENSMUST00000178686	Mcl1
chr9	65430802	65490821	9	56186	NM_153119	NM_001357527,NR_151702,NM_001370871,NM_028030	NM_153119	6	1	ENSMUSG00000050721	ENSMUST00000214740	Plekho2
chr1	190910295	191030179	30	75598	NR_151547,NM_007498	NM_025424,NM_025864,NM_001109759	NR_151547	7	1	ENSMUSG00000073478	ENSMUST00000243043	D730003I15Rik
chr6	48984811	49040582	10	42304	NM_053110	NM_029353,NM_172888,NR_126454,NM_001029987	NM_053110	8	1	ENSMUSG00000029816	ENSMUST00000205103	Gpnmb
chr19	12410457	12456506	7	32927	NM_172442,NM_010821,NM_001374668	NM_146684,NM_019540,NM_146683	NM_010821	9	1	ENSMUSG00000046805	ENSMUST00000081035	Mpeg1
chr14	25458231	25548961	23	64741	NR_037236,NM_001310666	NR_033492	NR_037236	10	1	ENSMUSG00000093081	ENSMUST00000175340	Mir3075
chr12	3883242	3958705	12	41025	NR_045884,NM_001271753,NM_153743,NM_007872	NM_001278582	NR_045884	11	1	ENSMUSG00000073242	ENSMUST00000144896	Dnmt3aos
chr3	95386054	95462310	13	44534	NM_001037737,NM_001267695,NM_007802	NM_001289534,NM_146133,NM_001373886	NM_001267695	12	1	ENSMUSG00000038642	ENSMUST00000116304	Ctss
chr7	141933830	141961284	3	25150	NM_009983	NM_009405,NM_001347542,NM_001285858,NM_001285861,NM_001347541,NM_177265,NR_153437	NM_009983	13	1	ENSMUSG00000007891	ENSMUST00000153679	Ctsd
chr16	24779079	24883721	15	55545	NM_001145952,NM_001145954,NM_178665,NR_040374		NR_040374	14	1	ENSMUSG00000096960	ENSMUST00000245038	A230028O05Rik
chr8	127262285	127325418	8	37043	NM_001164598		NM_001164598	15	1	ENSMUSG00000051495	ENSMUST00000054960	Irf2bp2
chr9	66763402	66827619	15	40768	NM_173413	NM_026674,NM_001361106,NM_026467	NM_173413	16	1	ENSMUSG00000036943	ENSMUST00000041139	Rab8b
chr14	63358892	63386764	6	23458	NM_007798,NM_010191,NM_001360211	NR_162785,NM_201610	NM_007798	17	1	ENSMUSG00000021939	ENSMUST00000225639	Ctsb
chr7	73166725	73269704	19	42778	NR_037569,NM_001081345		NR_037569	18	1	ENSMUSG00000101970	ENSMUST00000245525	Chaserr
chr11	8480155	8589831	26	71704	NM_001083587		NM_001083587	19	1	ENSMUSG00000020422	ENSMUST00000239111	Tns3
chr6	97373001	97465652	17	44849	NM_001346637,NM_001346639,NM_145148		NM_001346639	20	1	ENSMUSG00000030064	ENSMUST00000203486	Frmd4b
chr13	5886229	5951645	11	31932	NR_045891,NM_011803		NM_011803	21	1	ENSMUSG00000000078	ENSMUST00000222857	Klf6
chr11	114768205	114826185	14	37199	NM_001347654,NM_001347651	NM_147217,NM_001110338,NM_001368239,NM_001110337	NM_001347654	22	1	ENSMUSG00000034652	ENSMUST00000153245	Cd300a
chr2	44971423	45016942	8	27001	NM_001355288,NM_001355290,NM_001289521,NM_001355291,NM_001355289,NR_149354,NR_110572,NM_015753,NR_110571		NM_001289521	23	1	ENSMUSG00000026872	ENSMUST00000238346	Zeb2
chr5	34675524	34709980	3	29306	NM_001145858,NM_011893,NM_001145859	NM_139064,NM_001331085,NR_106111	NM_001145858	24	1	ENSMUSG00000054520	ENSMUST00000202745	Sh3bp2
chr6	123221045	123264865	7	24489	NM_001190320,NM_019948,NM_001163161	NM_001190321,NM_001104632	NM_001163161	25	1	ENSMUSG00000030144	ENSMUST00000204826	Clec4d
chr4	144679780	144779286	20	44015	NM_001276502,NM_001276465		NM_001357277	26	1	ENSMUSG00000066026	ENSMUST00000171001	Dhrs3
chr11	86460144	86525777	16	44398	NM_029478,NM_001356531,NR_029738,NR_168619,NM_001379040,NM_001379041	NM_001199046,NM_028259,NM_001098810	NR_029738	27	1	ENSMUSG00000065455	ENSMUST00000083521	Mir21a
chr1	62717291	62818302	28	53458	NM_001077406,NM_001077403	NM_001077405,NR_040601	NM_001077406	28	1	ENSMUSG00000025969	ENSMUST00000126344	Nrp2
chr11	76367545	76520369	32	62410	NM_198018,NM_001346670,NM_198894,NM_198895	NM_001363379,NM_001291186,NM_177182	NM_198895	29	1	ENSMUSG00000017631	ENSMUST00000238684	Abr
chr17	84395843	84457441	12	38981	NR_168022,NR_045458	NR_166901,NM_001001806	NR_168022	30	1	ENSMUSG00000117485	ENSMUST00000246639	Gm19696
chr6	122563671	122582491	1	18821	NM_001134391,NM_008108	NM_139218,NM_009645,NM_031159	NM_001134391	31	1	ENSMUSG00000040613	ENSMUST00000204035	Apobec1
chr6	91654143	91744582	25	40861	NM_001159507,NM_009320		NM_009320	32	1	ENSMUSG00000030096	ENSMUST00000206988	Slc6a6
chr4	144926105	145013533	24	53021	NM_011610,NM_009401	NM_001276502,NM_001276465	NM_011610	33	1	ENSMUSG00000028599	ENSMUST00000143055	Tnfrsf1b
chr3	79427038	79486656	16	41428	NR_152118,NM_001162999	NM_029482,NM_025794,NM_026352	NM_001162999	34	1	ENSMUSG00000061175	ENSMUST00000239298	Fnip2
chr11	68320898	68376235	14	44960	NM_177320	NR_126154,NM_008744	NM_177320	35	1	ENSMUSG00000020901	ENSMUST00000155887	Pik3r5
chr19	5880762	5902407	1	21646	NR_131212,NM_026169,NR_003513	NM_001361974,NR_002847,NM_001362045,NR_144621	NR_131212	36	1	ENSMUSG00000092274	ENSMUST00000232969	Neat1
chr4	144616534	144656800	8	23220	NM_001357276,NM_001357274,NM_001172424	NM_001357277	NM_001357274	37	1	ENSMUSG00000066026	ENSMUST00000171001	Dhrs3
chr19	29394710	29490395	24	36969	NR_015567,NM_021396	NM_021893,NM_001081319	NM_021396	38	1	ENSMUSG00000016498	ENSMUST00000235164	Pdcd1lg2
chr16	91143904	91216081	14	37603	NM_001110498,NM_001347258,NM_008349,NM_010509	NR_077219	NM_001110498	39	1	ENSMUSG00000022971	ENSMUST00000139503	Ifnar2
chr11	121570134	121645708	20	43242	NM_144797	NM_178664	NM_144797	40	1	ENSMUSG00000039208	ENSMUST00000125580	Metrnl
chr15	6547877	6633294	24	43407	NM_001278269		NM_001278269	41	1	ENSMUSG00000022148	ENSMUST00000227175	Fyb
chr6	129190063	129224227	5	15652	NR_040265,NR_040266	NM_001033122,NM_053109	NR_040265	42	1	ENSMUSG00000097354	ENSMUST00000246617	2310001H17Rik
chr2	32752655	32817766	15	50544	NM_146119,NM_001379439	NR_002898,NR_166175,NM_009076,NM_009295,NM_001379442,NM_001113569	NM_146119	43	1	ENSMUSG00000026796	ENSMUST00000154514	Niban2
chr6	97765278	97847163	21	40810	NM_001113198		NM_001113198	44	1	ENSMUSG00000035158	ENSMUST00000203938	Mitf
chr13	49330560	49370700	6	32400	NM_026738,NM_013610	NM_001290313,NM_028340,NM_025491	NM_013610	45	1	ENSMUSG00000037966	ENSMUST00000153819	Ninj1
chr2	22633505	22717196	23	48308	NM_019456		NM_019456	46	1	ENSMUSG00000026786	ENSMUST00000148315	Apbb1ip
chr14	30875451	30921717	8	35186	NR_168521,NM_138672,NM_001347583,NM_022656	NM_027289,NM_001308464,NM_009393,NM_001374087,NM_001025379	NM_138672	47	1	ENSMUSG00000042286	ENSMUST00000162763	Stab1
chr19	5844323	5869592	1	25270	NR_144621,NR_002847	NR_003513,NR_131212,NM_023912	NR_002847	48	1	ENSMUSG00000092341	ENSMUST00000245771	Malat1
chr15	58846492	58962215	35	63643	NM_001146180	NM_001364808,NM_001368634,NM_144800	NM_001146180	49	1	ENSMUSG00000022353	ENSMUST00000228655	Mtss1
chr19	34472824	34505512	6	22815	NM_001111100	NM_009890,NM_008332,NM_021460,NM_001355262	NM_001111100	50	1	ENSMUSG00000024781	ENSMUST00000237617	Lipa
chr13	102816161	102854183	7	23995	NM_001360519,NM_008533	NR_130171	NM_008533	51	1	ENSMUSG00000021624	ENSMUST00000172138	Cd180
chr5	66216466	66310563	28	55763	NM_001291226,NM_001127382,NM_139065	NR_040695	NM_139065	52	1	ENSMUSG00000070780	ENSMUST00000202794	Rbm47
chr11	115517837	115609109	22	48298	NM_001313936,NM_008163,NM_001313937,NM_001252384	NM_027162,NM_001243587,NM_028014,NM_025305,NM_001252067,NM_001252396	NM_001313937	53	1	ENSMUSG00000059923	ENSMUST00000135065	Grb2
chr17	33771315	33790213	4	15310	NM_053214,NM_001329143	NM_001329202	NM_053214	54	1	ENSMUSG00000024300	ENSMUST00000235099	Myo1f
chr7	79660908	79742405	24	49276	NM_175433,NM_001145999,NR_045695	NM_001146000,NM_173011	NR_045695	55	1	ENSMUSG00000108714	ENSMUST00000206111	Gm21057
chr11	67414663	67481240	13	31384	NM_008088,NM_001109657	NM_001277079	NM_008088	56	1	ENSMUSG00000033066	ENSMUST00020183803	Gas7
chr19	8996228	9060760	16	40916	NM_001039959,NM_009643	NM_011681,NM_001286518	NM_011681	57	1	ENSMUSG00000024653	ENSMUST00000025554	Scgb1a1
chr6	122825410	122853006	4	19760	NM_026267,NM_009779	NM_021899,NM_199311,NR_106090,NR_156733	NM_009779	58	1	ENSMUSG00000040552	ENSMUST00000042081	C3ar1
chr4	19836062	19901919	12	33585	NM_175406,NM_028746		NM_028746	59	1	ENSMUSG00000041052	ENSMUST00000035890	Slc7a13
chr3	27236951	27291974	11	37071	NM_178772	NR_040548,NM_001177626,NM_001177625	NM_178772	60	1	ENSMUSG00000027698	ENSMUST00000140872	Nceh1
chr2	30941983	31038684	28	57432	NM_001177650,NM_019406,NM_001038700	NM_001355105,NM_178760,NR_040334	NM_001177650	61	1	ENSMUSG00000075415	ENSMUST00000149196	Fnbp1
chr17	24377572	24392626	4	13837	NM_172935,NM_001361531,NM_001361535,NM_001361534	NM_001080773,NM_001286662,NM_010947,NM_001163853,NM_001361532,NM_001163849,NM_028056	NM_172935	62	1	ENSMUSG00000036820	ENSMUST00000234886	Amdhd2
chr19	46466114	46521895	9	30616	NM_001355233,NM_001025391,NM_053100	NM_019718,NM_053196	NM_053100	63	1	ENSMUSG00000025034	ENSMUST00000235934	Trim8
chr17	71135550	71162184	3	19033	NM_001164076,NM_001164075,NM_001164077,NM_009372,NM_001164074	NR_035427,NR_168098	NM_001164077	64	1	ENSMUSG00000047407	ENSMUST00000190687	Tgif1
chr1	171654634	171684046	4	17624	NM_001252472,NM_001289470	NM_013489	NM_001252472	65	1	ENSMUSG00000038147	ENSMUST00000155802	Cd84
chr13	51883650	51899286	1	15637	NM_001378314,NM_001378313,NM_001281880,NM_001378318,NM_001378315,NM_001378317	NM_001378325,NM_013660	NM_001378315	66	1	ENSMUSG00000021451	ENSMUST00000155896	Sema4d
chr14	75376839	75434764	13	38013	NM_008879,NM_001247984	NM_019775,NM_027581	NM_008879	67	1	ENSMUSG00000021998	ENSMUST00000149883	Lcp1
chr2	129427441	129448730	5	19060	NM_001355160,NM_001291020,NM_001177647	NM_001291022,NM_001379444	NM_001355160	68	1	ENSMUSG00000037902	ENSMUST00000179001	Sirpa
chr5	125460163	125486797	9	17155	NM_019639	NM_203319,NM_001205082,NM_001359486	NM_019639	69	1	ENSMUSG00000008348	ENSMUST00000156249	Ubc
chr6	89230522	89274293	9	27174	NR_131021	NR_033190	NR_131021	70	1	ENSMUSG00000107622	ENSMUST00000205184	4930512J16Rik
chr16	43929385	43964087	8	23461	NM_001347239,NM_001358203,NM_028108	NM_001029889	NM_001358203	71	1	ENSMUSG00000052459	ENSMUST00000147025	Atp6v1a
chr1	135542446	135628077	18	42020		NM_001360782,NR_153810,NR_151586,NM_173437	NR_151586	72	1
chr10	127420679	127441760	1	21082	NM_008512	NM_009284	NM_008512	73	1	ENSMUSG00000040249	ENSMUST00000145947	Lrp1
chr16	91307930	91360256	12	24137	NM_008338,NR_105786	NM_030018,NM_010508,NR_077219	NR_105786	74	1	ENSMUSG00000099308	ENSMUST00000183385	Mir6367
chr14	66420292	66518926	24	49181	NM_001360233,NM_001162365	NM_144803,NM_029979,NR_038077	NM_001360233	75	1	ENSMUSG00000059456	ENSMUST00000178730	Ptk2b
chr2	165787966	165888342	34	47565	NM_001374779,NM_008679		NM_001374779	76	1	ENSMUSG00000027678	ENSMUST00000153507	Ncoa3
chr14	32915502	32974633	7	33166	NM_153800	NM_001146022	NM_153800	77	1	ENSMUSG00000063506	ENSMUST00000165792	Arhgap22
chr3	95879107	95941546	11	27120	NR_045872,NM_023320,NM_013841	NM_023210	NM_023320	78	1	ENSMUSG00000015745	ENSMUST00000157043	Plekho1
chr13	52719044	52800552	19	39097	NR_046069,NM_011518,NM_001198977	NM_001024474	NM_011518	79	1	ENSMUSG00000021457	ENSMUST00000150672	Syk
chr7	24063982	24096756	11	25962	NM_001163510	NM_029806,NM_199013,NM_009568,NM_028047,NM_001358034,NM_001163810,NM_008433	NM_001163510	80	1	ENSMUSG00000054342	ENSMUST00000206910	Kcnn4
chr7	101009204	101047284	4	26621	NM_001040112,NM_198096,NM_001040111,NM_027180	NM_001360460,NM_001008548,NM_019990	NM_001040112	81	1	ENSMUSG00000032812	ENSMUST00000213314	Arap1
chr10	117110863	117173470	21	28586	NM_013590,NM_017372	NM_029906,NM_001013391	NM_013590	82	1	ENSMUSG00000069515	ENSMUST00000092162	Lyz1
chr2	148267675	148343051	15	32054	NM_010740	NM_009219,NM_009378	NM_010740	83	1	ENSMUSG00000027435	ENSMUST00000099269	Cd93
chr10	111816876	111841461	7	21365	NM_028608,NM_178610		NM_028608	84	1	ENSMUSG00000056888	ENSMUST00000174201	Glipr1
chr9	45146912	45219968	14	37828	NR_106054,NM_001198971,NM_001324486	NR_040720,NM_001013373,NR_136903,NM_145403	NM_001324486	85	1	ENSMUSG00000032089	ENSMUST00000176808	Il10ra
chr10	87640903	87700258	18	28128	NM_001111274,NM_001314010,NM_001111275	NM_010512	NM_001314010	86	1	ENSMUSG00000020053	ENSMUST00000126490	Igf1
chr9	32373894	32453451	15	37618	NM_008026		NM_008026	87	1	ENSMUSG00000016087	ENSMUST00000183767	Fli1
chr13	63386920	63427718	7	24712	NR_110521,NM_001289924,NR_110520	NR_045794,NR_029575,NR_029530,NR_029531,NR_037235	NR_110521	88	1	ENSMUSG00000021458	ENSMUST00000223204	Aopep
chr18	61200400	61265149	16	33182	NM_001146268,NM_001037859,NR_105949,NM_134134,NM_178277	NM_009880	NM_001037859	89	1	ENSMUSG00000024621	ENSMUST00000237873	Csf1r
chr3	60374536	60455038	18	57996	NM_001253708,NM_001253713	NM_001310514	NM_001253708	90	1	ENSMUSG00000027763	ENSMUST00000195839	Mbnl1
chr2	90910388	90921259	1	10872	NM_001378899	NM_008948,NM_008653,NM_009023,NM_001378898,NM_011355,NR_166131,NM_001290765	NM_001378899	91	1	ENSMUSG00000002111	ENSMUST00000169852	Spi1
chr7	100590855	100614649	6	21750	NM_183168	NM_001081116,NM_001302346,NM_008773	NM_183168	92	1	ENSMUSG00000048779	ENSMUST00000209196	P2ry6
chr6	89364409	89408627	12	30012	NM_001167736	NM_008881	NM_008881	93	1	ENSMUSG00000030084	ENSMUST00000205230	Plxna1
chr2	167581733	167620663	9	29061	NR_166468	NR_015500,NR_110334	NR_166468	94	1
chr12	111392783	111426049	7	28075	NM_001289488,NM_001289487,NM_009396,NM_001289489	NM_183016,NM_001033248,NM_001101503	NM_009396	95	1	ENSMUSG00000021281	ENSMUST00000174692	Tnfaip2
chr19	3951068	3967359	1	16292	NM_001167784,NM_001271443,NM_026316,NM_001136091,NM_016921	NM_001161428,NM_001271496,NM_028545	NM_001136091	96	1	ENSMUSG00000001750	ENSMUST00000236590	Tcirg1
chr19	41294580	41336927	6	28351	NM_031376	NM_133352	NM_031376	97	1	ENSMUSG00000025017	ENSMUST00000235978	Pik3ap1
chr2	116801591	116853647	10	27112			NR_040335	98	1	ENSMUSG00000085316	ENSMUST00000247587	D330050G23Rik
chr6	122626112	122637624	1	11513		NM_139218,NM_001289831,NM_008108,NM_001289830,NM_031159	NM_139218	99	1	ENSMUSG00000046323	ENSMUST00000123429	Dppa3
chr16	16339666	16403182	13	30794	NR_165273,NM_001301817,NM_001301818,NM_139232		NM_139232	100	1	ENSMUSG00000022788	ENSMUST00000172181	Fgd4
chr18	82482423	82565599	19	42612	NM_010777,NM_001025245	NM_001025254,NM_001025258	NM_010777	101	1	ENSMUSG00000041607	ENSMUST00000153478	Mbp
chr7	63551866	63590268	4	22966	NM_021366,NM_001256311	NR_169109,NR_166574	NM_001256311	102	1	ENSMUSG00000095061	ENSMUST00000177638	E030018B13Rik
chr4	86582179	86639333	12	34602	NM_007408	NR_168733,NR_163738,NM_184088	NM_007408	103	1	ENSMUSG00000028494	ENSMUST00000154999	Plin2
chr9	59433734	59459981	5	21998	NM_010421	NR_045640,NM_178388,NM_019927,NM_001311092,NM_175235	NM_010421	104	1	ENSMUSG00000025232	ENSMUST00000026262	Hexa
chr2	152986007	153064661	22	33681	NM_198617,NM_133847,NM_001172117	NM_018807,NM_080463	NM_133847	105	1	ENSMUSG00000068040	ENSMUST00000152807	Tm9sf4
chr2	128175170	128238134	13	35225	NR_028590,NR_028589,NR_028591	NR_166620,NR_166621	NR_166620	106	1
chr12	85391138	85447739	12	36176	NM_026775	NM_145138	NM_026775	107	1	ENSMUSG00000021248	ENSMUST00000223375	Tmed10
chr6	82962148	83023304	15	31350	NM_033079,NM_013586,NM_001291799	NM_033606,NM_019752,NM_197992,NR_106007,NM_010070,NM_007517,NM_001308374,NM_010692,NM_009392	NM_001291799	108	1	ENSMUSG00000068335	ENSMUST00000204900	Dok1
chr8	25529592	25599967	21	38167	NM_031257,NR_155282	NR_106187,NM_007404,NM_001081187,NM_027194	NM_031257	109	1	ENSMUSG00000031557	ENSMUST00000211708	Plekha2
chr10	120442337	120511369	12	29532			NR_038003	110	1	ENSMUSG00000044544	ENSMUST00000219219	4921513I03Rik
chr3	104900176	104967895	19	38104	NM_001163332,NM_030249	NM_009520,NM_029228	NM_001163332	111	1	ENSMUSG00000062127	ENSMUST00000199002	Cttnbp2nl
chr1	181036534	181086358	8	25489	NM_145514		NM_145514	112	1	ENSMUSG00000038733	ENSMUST00000237749	Wdr26
chr8	13642551	13728332	20	29441	NM_009025	NM_001101519,NM_001080781	NM_009025	113	1	ENSMUSG00000031453	ENSMUST00000154454	Rasa3
chr7	30110345	30124551	1	14207	NM_001360907,NM_011662,NM_001360906,NM_172142,NM_011827	NR_004443,NM_019459,NM_172898,NM_175478,NM_007467	NM_011827	114	1	ENSMUSG00000064109	ENSMUST00000208740	Hcst
chr4	132844468	132913506	14	33205	NM_153423	NR_105984,NM_027152,NM_008154	NM_153423	115	1	ENSMUSG00000028868	ENSMUST00000138831	Wasf2
chr5	142772379	142810244	5	15238	NM_178242,NM_001122730		NM_178242	116	1	ENSMUSG00000039477	ENSMUST00000200371	Tnrc18
chr2	45108019	45178818	19	30837			NM_001355288	117	1	ENSMUSG00000026872	ENSMUST00000238346	Zeb2
chr2	167154759	167231145	17	36097	NM_019835	NM_148929	NM_019835	118	1	ENSMUSG00000017929	ENSMUST00000155623	B4galt5
chr14	73375996	73422059	8	24110	NM_001170694,NR_033185	NM_134083,NR_030459	NR_033185	119	1	ENSMUSG00000022106	ENSMUST00000171767	Rcbtb2
chr11	82933302	82974536	5	17815	NM_011408	NM_001167743,NM_181545,NR_073523,NM_011407,NM_001355513,NR_073524	NM_011408	120	1	ENSMUSG00000072620	ENSMUST00000038038	Slfn2
chrX	166042800	166140516	15	36488	NM_001290755,NM_001313760,NM_001313758	NM_001313761,NM_001290757	NM_001290755	121	1	ENSMUSG00000044583	ENSMUST00000149507	Tlr7
chr19	40614505	40710880	16	32084	NM_009848,NM_001304721	NM_001376940,NM_153554,NM_001365072	NM_009848	122	1	ENSMUSG00000048120	ENSMUST00000163023	Entpd1
chr10	110937779	110972029	10	22388		NM_001003717,NR_162778	NM_001003717	123	1	ENSMUSG00000020189	ENSMUST00000238838	Osbpl8
chr1	87535512	87588475	15	31480	NM_001110192	NM_001160164,NM_001111314,NM_001110193,NM_001160165,NM_015750	NM_001110192	124	1	ENSMUSG00000026288	ENSMUST00000170300	Inpp5d
chr5	53512290	53573205	14	30165			NM_001145433	125	1	ENSMUSG00000061461	ENSMUST00000204839	Smim20
chr15	39792604	39841999	10	27154	NR_045719,NM_001347036	NM_172814	NR_045719	126	1	ENSMUSG00000115230	ENSMUST00000245651	AU022793
chr9	123721762	123750172	6	17799		NM_001110253,NM_148925,NM_009912,NM_011798,NM_007718	NM_009912	127	1	ENSMUSG00000025804	ENSMUST00000026911	Ccr1
chr11	80035417	80071901	9	26657	NM_172133	NM_001362868,NM_028019,NM_183275	NM_172133	128	1	ENSMUSG00000020709	ENSMUST00000134118	Adap2
chr6	116639906	116660673	5	17983	NM_178045	NM_026057,NR_106010,NM_001302439,NM_145980,NM_001302440,NM_178768	NM_178045	129	1	ENSMUSG00000042129	ENSMUST00000204576	Rassf4
chr13	94278237	94327879	18	33923	NM_172589		NM_172589	130	1	ENSMUSG00000045312	ENSMUST00000223423	Lhfpl2
chr19	8940885	8977151	6	24637	NM_197993,NM_026007,NM_001039959,NM_009643	NM_009073,NM_024256,NM_144872,NM_001374671,NM_011842,NR_165499,NM_001286518	NM_001039959	131	1	ENSMUSG00000069833	ENSMUST00000237912	Ahnak
chr19	37976157	38028813	12	27336	NM_001099634	NM_028760,NM_001360663	NM_001099634	132	1	ENSMUSG00000048612	ENSMUST00000226084	Myof
chr1	39604481	39654606	16	22598	NM_001033135	NM_028043,NM_170597,NR_028555	NM_001033135	133	1	ENSMUSG00000048234	ENSMUST00000195705	Rnf149
chr17	57638169	57670451	5	21202	NM_001355722	NM_010130	NM_001355722	134	1	ENSMUSG00000004730	ENSMUST00000233840	Adgre1
chr10	117520821	117561282	4	20219	NM_001288586,NM_027468	NM_010786,NM_029875	NM_001288586	135	1	ENSMUSG00000020184	ENSMUST00000155285	Mdm2
chr17	48054218	48096074	6	21059	NM_001161723,NM_001161722	NM_001276390,NM_001109973,NM_144939,NM_011549,NM_001290337,NM_025973,NR_045912	NM_011549	136	1	ENSMUSG00000023990	ENSMUST00000162719	Tfeb
chr16	31974258	32022144	11	25083	NM_001033539,NM_001347181	NM_001185162,NM_026898,NM_173439	NM_001033539	137	1	ENSMUSG00000075269	ENSMUST00000231941	Bex6
chr2	169954062	170018235	12	31808	NM_001159683,NM_001033299	NR_157067,NR_033634,NR_166137	NM_001159683	138	1	ENSMUSG00000052056	ENSMUST00000149318	Zfp217
chr5	127671228	127701901	8	14899	NM_133895	NM_177005	NM_133895	139	1	ENSMUSG00000029416	ENSMUST00000200212	Slc15a4
chr10	80491544	80533582	6	22528	NM_001379084,NM_172457,NM_021462	NM_145361,NM_001159591,NM_134002,NM_027829,NR_105877,NM_007460	NM_021462	140	1	ENSMUSG00000020190	ENSMUST00000200082	Mknk2
chr2	131925941	131995317	16	34895	NM_018824,NM_001355431,NM_001355430		NM_018824	141	1	ENSMUSG00000027340	ENSMUST00000154009	Slc23a2
chr8	47319708	47362375	6	21243			NM_177304	142	1	ENSMUSG00000038173	ENSMUST00000210466	Enpp6
chr13	24959061	24998225	9	22954	NM_024473	NM_020567,NM_025790,NR_131787,NM_001370932,NM_019551	NM_024473	143	1	ENSMUSG00000019132	ENSMUST00000155575	BC005537
chr9	123833297	123873992	9	23655		NM_007718,NM_009914,NM_009915,NM_009917	NM_009914	144	1	ENSMUSG00000035448	ENSMUST00000039171	Ccr3
chr12	99906398	99993913	23	38430	NM_001164426,NM_028354	NM_146037	NM_001164426	145	1	ENSMUSG00000045404	ENSMUST00000177549	Kcnk13
chr10	8732360	8763550	9	27144	NM_175155		NM_175155	146	1	ENSMUSG00000015305	ENSMUST00000213032	Sash1
chr3	96458541	96492832	5	21548	NR_040409,NM_001293701,NM_001009935	NM_023719,NM_001163170,NM_001162387,NR_027845,NM_001024851,NM_025875,NM_027126,NR_003619	NR_040409	147	1	ENSMUSG00000074398	ENSMUST00000244543	Gm15441
chr7	80403122	80453701	14	31156	NM_016721		NM_016721	148	1	ENSMUSG00000030536	ENSMUST00000206149	Iqgap1
chr9	110473933	110515828	5	30534	NM_183276,NM_028312	NM_026012,NR_106186	NM_028312	149	1	ENSMUSG00000019659	ENSMUST00000200550	Ccdc12
chr5	72919605	73042587	14	41932	NM_001113460	NM_153567,NM_001289495,NM_013698,NM_001113464	NM_001113460	150	1	ENSMUSG00000029217	ENSMUST00000202547	Tec
chr12	102381567	102427821	13	26368	NM_001378875,NM_011175	NM_001199004,NM_013747	NM_001378875	151	1	ENSMUSG00000021190	ENSMUST00000146499	Lgmn
chr6	72515569	72534394	4	13453	NM_001271395,NM_001271415,NM_007599,NM_001042534	NM_026159,NM_001364554,NM_001374030,NM_144917	NM_001042534	152	1	ENSMUSG00000056737	ENSMUST00000156168	Capg
chr1	84217460	84302861	20	37505	NM_001003948	NR_105771	NM_001003948	153	1	ENSMUSG00000045658	ENSMUST00000187992	Pid1
chr1	58752199	58784758	4	21661	NR_149257,NM_001289704,NR_149256,NM_001293805,NM_009805,NM_001355056	NM_175370,NM_207653,NM_009812,NM_001347056	NM_001293805	154	1	ENSMUSG00000026031	ENSMUST00000189858	Cflar
chr10	77356435	77390959	6	27056	NM_008404	NM_145925,NR_163865,NR_157229,NM_133998	NM_008404	155	1	ENSMUSG00000000290	ENSMUST00000156644	Itgb2
chr8	121408409	121473383	11	29220	NM_001301811,NM_008320	NM_010926,NM_009941,NM_001293559,NM_197988,NM_001308449	NM_008320	156	1	ENSMUSG00000041515	ENSMUST00000162775	Irf8
chr5	114037833	114093046	11	18462	NM_011779,NM_001363469	NM_001286397,NM_001286396,NM_010018,NM_198109	NM_011779	157	1	ENSMUSG00000004530	ENSMUST00000172016	Coro1c
chr9	47599720	47659394	11	33737	NM_001310841,NM_001025600		NR_046048	158	1
chr17	74233489	74260415	8	22876	NM_011723		NM_011723	159	1	ENSMUSG00000024066	ENSMUST00000233946	Xdh
chr19	12757737	12812347	14	27028	NR_024093,NM_134152,NM_053009,NM_001361971	NM_146702,NM_170786,NM_146699	NM_134152	160	1	ENSMUSG00000024696	ENSMUST00000235690	Lpxn
chr8	71735293	71766958	11	23631	NM_001142322	NM_001142323,NM_001163042	NM_001142322	161	1	ENSMUSG00000004677	ENSMUST00000240722	Myo9b
chr8	85700837	85713901	1	13065	NM_011563,NM_008416,NM_001317385	NM_027187,NM_001357326,NR_164168,NR_160793,NM_001364034,NM_001364031,NR_052011,NM_001372362,NM_001357203,NM_001357328,NM_001130194,NM_019945	NM_008416	162	1	ENSMUSG00000052837	ENSMUST00000209372	Junb
chr2	75510603	75565702	11	26609	NR_132727,NM_010902	NR_166130,NM_053263	NR_132727	163	1	ENSMUSG00000015839	ENSMUST00000152371	Nfe2l2
chr17	5608466	5677220	18	24677	NM_146073		NM_146073	164	1	ENSMUSG00000034265	ENSMUST00000089185	Zdhhc14
chr2	150650797	150720726	17	28768	NM_001356550,NM_001356549,NM_153781	NM_001163476,NR_151505	NM_001356550	165	1	ENSMUSG00000032046	ENSMUST00000156641	Abhd12
chr9	20854206	20910145	9	29111	NM_001199431,NM_010333,NM_001199433,NM_001199432	NM_001357899,NM_023892,NM_010493,NR_035438,NM_008319,NM_016876,NR_106049	NM_010333	166	1	ENSMUSG00000043895	ENSMUST00000216499	S1pr2
chr17	10919621	10990945	20	28245	NM_027032	NR_167741	NR_167741	167	1
chr2	180071342	180101597	9	23507	NM_001355218,NR_149314	NR_029528,NM_018766,NM_148933,NR_029901,NR_045331,NR_040745	NM_001355218	168	1	ENSMUSG00000038963	ENSMUST00000139902	Slco4a1
chr13	49444336	49480562	10	20302	NM_015759	NM_029791,NM_025491,NM_028340	NM_015759	169	1	ENSMUSG00000037946	ENSMUST00000110087	Fgd3
chr2	167475684	167504846	5	18884	NM_145538	NR_015500,NM_023230,NM_009883,NR_110334	NM_145538	170	1	ENSMUSG00000090213	ENSMUST00000148262	Peds1
chr7	28071380	28090188	4	16130	NM_026042,NM_001083912,NM_011756	NM_013676,NM_175021,NM_013647,NR_028129,NM_019458,NM_001290550,NM_138752	NM_011756	171	1	ENSMUSG00000044786	ENSMUST00000209061	Zfp36
chr12	84793211	84821681	5	24867	NM_028863,NM_023409	NM_001033334	NM_023409	172	1	ENSMUSG00000021242	ENSMUST00000223200	Npc2
chr2	13530589	13585398	7	21316	NM_011701,NM_010067	NM_001081084	NM_010067	173	1	ENSMUSG00000026723	ENSMUST00000144957	Trdmt1
chr1	131358744	131458147	22	40010	NM_175382,NM_001081011		NM_001081011	174	1	ENSMUSG00000026425	ENSMUST00000190336	Srgap2
chr9	55982497	56022496	4	27987	NM_011193	NM_011992,NM_019793,NR_033529	NM_011193	175	1	ENSMUSG00000032322	ENSMUST00000147360	Pstpip1
chr11	79408352	79422452	1	14101	NM_010897,NM_001033711,NM_146023,NM_001077496	NM_019409,NR_045305	NM_001077496	176	1	ENSMUSG00000093938	ENSMUST00000179322	Evi2b
chr9	108211271	108239636	6	13683	NM_001313961,NM_001329527,NM_016802,NM_011678,NM_001311157	NM_053216,NM_001364505,NM_001313962,NM_133986,NM_008160,NM_001013814	NM_011678	177	1	ENSMUSG00000032612	ENSMUST00000195608	Usp4
chr2	129330032	129360871	5	15106	NM_001379444,NR_166423		NR_166423	178	1	ENSMUSG00000086637	ENSMUST00000139058	Gm14040
chr7	117060254	117094543	10	22853	NM_175645		NM_175645	179	1	ENSMUSG00000030657	ENSMUST00000161889	Xylt1
chr12	69492819	69566633	16	25836	NR_038060		NR_038060	180	1	ENSMUSG00000113035	ENSMUST00000246610	5830428M24Rik
chr8	71060213	71072690	1	12478	NM_153074,NM_001372468	NR_164177,NM_011819,NM_023627,NM_023217,NM_001330687	NM_153074	181	1	ENSMUSG00000049988	ENSMUST00000210609	Lrrc25
chr1	127129534	127207243	15	35673	NM_145128		NM_145128	182	1	ENSMUSG00000036155	ENSMUST00000190921	Mgat5
chr4	137054232	137117123	15	28222	NM_009861,NM_001243769	NM_009523,NM_001126318,NM_026419	NM_009861	183	1	ENSMUSG00000006699	ENSMUST00000051477	Cdc42
chr2	130908951	130939618	10	16275	NM_011426	NM_001136063,NM_020014,NM_028306,NR_136922,NR_105969	NM_011426	184	1	ENSMUSG00000027322	ENSMUST00000110227	Siglec1
chr16	91633273	91670280	12	22387	NM_001110275,NM_010587		NM_138597	185	1	ENSMUSG00000022956	ENSMUST00000155452	Atp5o
chr15	58603234	58632714	7	18865			NM_175212	186	1	ENSMUSG00000062373	ENSMUST00000226578	Tmem65
chr4	150618955	150693609	18	26348	NM_001085492	NM_173774	NM_173774	187	1	ENSMUSG00000039838	ENSMUST00000147706	Slc45a1
chr13	63235463	63266207	8	14118	NM_001289924		NR_110520	188	1	ENSMUSG00000021458	ENSMUST00000223204	Aopep
chr10	68073990	68119358	6	20964	NM_023598	NR_045357	NM_023598	189	1	ENSMUSG00000019947	ENSMUST00000219238	Arid5b
chr11	121659272	121699489	7	20019		NM_029049	NM_029049	190	1	ENSMUSG00000039198	ENSMUST00000125199	Ptchd3
chr15	74789836	74808205	6	16847		NM_008529,NM_025929,NM_020498	NM_008529	191	1	ENSMUSG00000022587	ENSMUST00000191439	Ly6e
chr6	15722903	15766094	12	25497	NM_175088		NM_175088	192	1	ENSMUSG00000041390	ENSMUST00000190255	Mdfic
chr5	123263865	123291225	7	15433	NM_001040398,NM_175092	NM_001039723,NM_008277	NM_001040398	193	1	ENSMUSG00000038384	ENSMUST00000174836	Setd1b
chr13	13689218	13734642	15	27401		NM_010748	NM_010748	194	1	ENSMUSG00000019726	ENSMUST00000231064	Lyst
chr7	140577359	140606461	4	18169	NM_001033632,NM_025378	NM_001360727,NM_053088,NM_177897,NM_001112715,NM_030694,NM_026820	NM_025378	195	1	ENSMUSG00000025492	ENSMUST00000026565	Ifitm3
chr1	156282284	156302919	4	12390	NM_009230	NM_001346967	NM_009230	196	1	ENSMUSG00000026600	ENSMUST00000191379	Soat1
chr5	103838920	103926758	19	38164	NM_001080798,NM_133919	NM_001163550,NM_028824	NM_133919	197	1	ENSMUSG00000029313	ENSMUST00000153165	Aff1
chr9	31056542	31091649	13	23548	NM_001102455	NM_011176	NM_011176	198	1	ENSMUSG00000031995	ENSMUST00000217404	St14
chr1	80580785	80641223	15	35712	NM_001285927,NM_175291		NM_001285927	199	1	ENSMUSG00000038608	ENSMUST00000191505	Dock10
chr7	15963592	15995416	5	23638	NM_007577,NM_001173550,NM_176912,NM_001146005	NM_001136471,NM_001136270,NM_133234,NM_001382550,NM_027883,NM_001382413,NM_001382551,NM_172297,NM_001382411,NM_001285932	NM_176912	200	1	ENSMUSG00000074361	ENSMUST00000238927	C5ar2
chr15	76072319	76114297	4	30282	NR_035463,NM_201385,NM_001163549,NM_001164203,NM_201394,NM_201390,NM_201393,NM_201387,NM_201392,NM_201386,NM_001163540,NM_001163542	NM_028852,NR_105918,NM_201389,NM_201388,NM_001163576,NR_045747,NM_011117,NM_023168	NM_201386	201	1	ENSMUSG00000022565	ENSMUST00000171634	Plec
chr2	35323082	35397873	10	31209	NM_001145821,NR_168303	NM_001308300,NM_001272040	NM_001145821	202	1	ENSMUSG00000035778	ENSMUST00000164889	Ggta1
chr6	86743656	86771441	5	22272	NM_013471,NM_001331120	NM_011818	NM_001331120	203	1	ENSMUSG00000029994	ENSMUST00000204441	Anxa4
chr15	86050317	86060197	1	9881	NM_145475	NR_155352,NM_145476	NR_155352	204	1	ENSMUSG00000086424	ENSMUST00000133675	Gm15569
chr2	165694244	165743936	8	19471	NM_001363018,NM_001252585,NM_001363019,NM_001363021,NM_001252587,NM_001291158,NM_001281926,NM_001252584		NM_001363021	205	1	ENSMUSG00000039671	ENSMUST00000177633	Zmynd8
chr7	16132431	16141436	1	9006	NM_198631	NM_001285891,NM_026938	NM_198631	206	1	ENSMUSG00000059273	ENSMUST00000214735	Zc3h4
chr11	102313707	102324931	4	10491	NM_008175	NM_001252347,NM_199200,NR_131196,NR_105895,NR_166821,NM_010575,NM_026542	NM_008175	207	1	ENSMUSG00000034708	ENSMUST00000239431	Grn
chr17	84475684	84498014	5	10451	NM_001001806,NR_166901,NM_183021	NR_168022	NR_166901	208	1
chr6	122545475	122558029	1	12555	NM_001134391	NM_139218,NM_008108,NM_009645,NM_031159	NM_009645	209	1	ENSMUSG00000040627	ENSMUST00000160685	Aicda
chr2	91776307	91817294	7	25991	NM_001166597,NM_138306,NM_011957	NM_001012336,NM_010784,NR_105965,NM_007699,NM_001291481	NM_138306	210	1	ENSMUSG00000040479	ENSMUST00000239257	Dgkz
chr1	125340175	125404781	18	34412	NM_001205385	NM_023735	NM_001205385	211	1	ENSMUSG00000026341	ENSMUST00000191578	Actr3
chr7	139549576	139574032	1	24457	NR_106029,NM_001033465,NM_001291066	NM_009482,NR_106157,NR_029589,NM_001286007,NM_001359836,NM_007403,NM_133755,NM_027201	NM_001033465	212	1	ENSMUSG00000073795	ENSMUST00000210254	Spef1l
chr12	79659727	79700678	12	19422	NM_009014		NR_131075	213	1	ENSMUSG00000112765	ENSMUST00000220293	9430078K24Rik
chr4	125007651	125040510	6	19422	NM_153159	NM_001356560,NM_001374123,NM_175223,NM_001290701	NM_153159	214	1	ENSMUSG00000042677	ENSMUST00000131685	Zc3h12a
chr10	81188807	81198203	1	9397	NM_028657	NR_152732,NM_027381,NM_001099917,NM_001163166,NM_001163165,NM_001014836,NM_001358512,NM_001384181,NM_001277265,NR_105878,NM_148951,NM_133964,NM_019757,NM_010440	NM_028657	215	1	ENSMUSG00000034854	ENSMUST00000132368	Mfsd12
chr16	92466025	92537507	20	33546	NM_001111023,NM_001111021	NM_009821	NM_001111023	216	1	ENSMUSG00000022952	ENSMUST00000189679	Runx1
chr11	115057627	115115268	10	17421	NM_001362889,NM_012030,NM_001033393,NM_001362892,NM_001362890	NM_001362891,NM_145634,NM_021411,NM_010350	NM_001362889	217	1	ENSMUSG00000015542	ENSMUST00000153796	Nat9
chr17	6043887	6068931	7	15732	NM_001357665,NM_001113351,NM_001113352,NR_151772,NM_001290698	NR_166688	NM_001290698	218	1	ENSMUSG00000023805	ENSMUST00000232567	Synj2
chr17	35261177	35272360	3	10511	NM_033444,NM_013600,NM_001146215	NR_028258,NM_001033221,NM_001347347,NR_001462,NM_011690,NM_001371027,NR_163842,NM_023463,NM_016765,NM_001163192,NM_033478,NM_178592,NM_027366,NM_033075,NR_130640	NM_001146215	219	1	ENSMUSG00000007035	ENSMUST00000174741	Msh5
chr3	21987680	22018534	4	19706			NM_030732	220	1	ENSMUSG00000027630	ENSMUST00000202747	Tbl1xr1
chr17	34320330	34344698	2	11947	NM_010386,NM_010238,NR_037970,NM_001204973,NM_001360530	NM_008206,NR_160896,NR_046183,NM_010387,NM_010388	NR_037970	221	1	ENSMUSG00000024335	ENSMUST00000237872	Brd2
chr7	99178583	99200278	5	18525	NM_177231	NM_012052,NR_002173,NR_029760,NR_002172	NM_177231	222	1	ENSMUSG00000018909	ENSMUST00000179755	Arrb1
chr5	140744103	140828178	20	32547	NM_010302	NM_173405	NM_010302	223	1	ENSMUSG00000000149	ENSMUST00000198447	Gna12
chr17	26703608	26763789	12	28746	NM_013642	NM_026170	NM_013642	224	1	ENSMUSG00000024190	ENSMUST00000236661	Dusp1
chr4	122732605	122792573	21	32234	NM_008917,NM_001301067	NR_165056,NM_001358035	NM_001301067	225	1	ENSMUSG00000028656	ENSMUST00000151041	Cap1
chr5	117268018	117321326	10	25687	NM_001199685,NM_001081308	NM_183306,NM_001122666	NM_001081308	226	1	ENSMUSG00000061288	ENSMUST00000179276	Taok3
chr5	142888286	142918437	8	15330	NM_007393	NM_007984,NM_001033312	NM_007393	227	1	ENSMUSG00000029580	ENSMUST00000196997	Actb
chr7	125150811	125237349	23	34661	NM_001008700,NM_021887		NM_021887	228	1	ENSMUSG00000030745	ENSMUST00000206234	Il21r
chr5	135714337	135752675	7	24659	NM_008898	NM_172541,NR_106001	NM_008898	229	1	ENSMUSG00000005514	ENSMUST00000153515	Por
chr7	79493497	79535346	15	20662	NM_008486,NM_009682	NM_008589,NM_027420	NM_008486	230	1	ENSMUSG00000039062	ENSMUST00000206682	Anpep
chr3	97898414	97977204	14	29149	NM_010928		NM_010928	231	1	ENSMUSG00000027878	ENSMUST00000198324	Notch2
chr5	134633863	134645491	3	11210	NM_020044	NM_001013751,NR_106087,NM_022964,NM_001312867,NM_020022	NM_020044	232	1	ENSMUSG00000040751	ENSMUST00000202746	Lat2
chr16	52269802	52296178	6	16699	NM_001331110	NM_009655	NM_001331110	233	1	ENSMUSG00000022636	ENSMUST00000170035	Alcam
chr11	50096744	50120818	8	17188	NM_001290769,NM_145926	NM_026543,NM_008521,NR_105884	NM_001290769	234	1	ENSMUSG00000015837	ENSMUST00000154805	Sqstm1
chr18	53362019	53403408	6	21190	NM_001370761		NM_001370761	235	1	ENSMUSG00000024535	ENSMUST00000236830	Snx24
chr4	128894720	128976975	18	28523	NM_016895,NM_001033966,NM_001368763	NR_138540,NM_133881,NM_001130419,NM_001290706,NM_010471,NM_001286083,NM_001286081,NM_172875	NM_001368763	236	1	ENSMUSG00000028793	ENSMUST00000168461	Rnf19b
chr19	40951320	40989237	9	18261	NM_001365054	NM_008528,NM_001043228,NR_155302	NM_001365054	237	1	ENSMUSG00000061132	ENSMUST00000134568	Blnk
chr16	44577340	44634060	15	25618	NM_021325	NM_001356392,NM_207244,NM_145972	NM_021325	238	1	ENSMUSG00000022667	ENSMUST00000231633	Cd200r1
chr8	47263616	47306914	8	18562	NM_008391		NM_008391	239	1	ENSMUSG00000031627	ENSMUST00000210334	Irf2
chr3	144368876	144426816	18	26537	NM_001379170,NM_001379171,NM_001282042,NM_001282037	NM_001379172,NR_130895	NM_001379170	240	1	ENSMUSG00000037062	ENSMUST00000200532	Sh3glb1
chr2	72804299	72838143	11	21332	NR_045269,NM_001098425,NM_001018042		NM_001018042	241	1	ENSMUSG00000027109	ENSMUST00000141372	Sp3
chr15	38641098	38673291	7	18549	NM_025494	NR_045757	NM_025494	242	1	ENSMUSG00000022295	ENSMUST00000228820	Atp6v1c1
chr14	79740992	79800484	10	23143	NM_007920,NM_001286411	NM_018765,NM_026474	NM_001286411	243	1	ENSMUSG00000036461	ENSMUST00000227192	Elf1
chrX	105173273	105215546	8	24336	NM_205820	NM_001001176,NM_008828,NM_001167988	NM_205820	244	1	ENSMUSG00000033777	ENSMUST00000139380	Tlr13
chr11	69552272	69557917	1	5646	NM_001291058,NR_035455,NM_001159375,NM_001301710	NM_001159505,NM_144958,NM_001301711,NM_011814,NM_009235,NR_035420,NM_011614,NR_166808,NM_011367,NM_030702,NM_001163571,NM_001356469,NR_110993	NR_035455	245	1	ENSMUSG00000088752	ENSMUST00000158127	Mir1934
chr3	21858445	21895641	9	14463		NR_166473	NR_166473	246	1
chr15	89054001	89067697	1	13697	NM_001284506,NM_027081,NM_001159521	NM_001163319,NM_026813,NR_028448,NM_013871,NR_105923,NM_011161,NR_106066	NM_001159521	247	1	ENSMUSG00000036606	ENSMUST00000230393	Plxnb2
chr9	121129270	121203862	18	24530	NR_152160,NM_001357972,NM_001357973,NM_175114	NM_177589,NM_001357968,NM_001357970	NM_001357973	248	1	ENSMUSG00000032536	ENSMUST00000238988	Trak1
chr11	22784652	22823706	6	25140	NM_016888,NM_001169114		NM_016888	249	1	ENSMUSG00000051650	ENSMUST00000189990	B3gnt2
chr4	6353601	6390941	11	18614	NM_001098227		NM_001098227	250	1	ENSMUSG00000028249	ENSMUST00000175769	Sdcbp
chr5	139349451	139369330	4	15952	NR_029768,NR_033147,NM_030258,NM_001362206,NM_028469	NM_029771,NM_001038703,NM_172723,NM_001160265,NM_177000,NM_001384195,NM_197980	NR_029768	251	1	ENSMUSG00000065593	ENSMUST00000083659	Mir339
chr5	136480050	136565257	13	37858	NM_001291233,NM_001291239,NM_001291238,NM_001291234	NM_009986	NM_001291233	252	1	ENSMUSG00000029705	ENSMUST00000177305	Cux1
chr11	97689782	97730517	9	22203	NM_010688	NR_160860,NM_028156,NM_022891,NR_160863,NM_001081435,NM_026186,NR_028078	NM_010688	253	1	ENSMUSG00000038366	ENSMUST00000155762	Lasp1
chr10	7707417	7726045	4	15919	NM_172785,NR_039563	NM_026141	NR_039563	254	1	ENSMUSG00000093060	ENSMUST00000175319	Mir5104
chr4	132331136	132340171	1	9036		NM_010166,NM_001081211	NM_010166	255	1	ENSMUSG00000028886	ENSMUST00000180250	Eya3
chr13	5815828	5856018	14	21095			NR_045891	256	1	ENSMUSG00000100625	ENSMUST00000223142	1700016G22Rik
chr11	74716402	74731087	2	14316	NM_010813	NR_105891	NM_010813	257	1	ENSMUSG00000000282	ENSMUST00000133217	Mnt
chr11	103854060	103895049	4	22014	NM_007477,NM_001304574	NM_008740	NM_007477	258	1	ENSMUSG00000062421	ENSMUST00000154089	Arf2
chr2	130297110	130388676	20	28388	NM_001163688,NR_040348	NM_178762,NM_001114541,NR_165481,NM_011025,NM_009732,NM_025753,NM_029375,NM_001163483,NM_207207,NM_030559	NR_165481	259	1
chr3	88397146	88429650	5	19525	NM_001002011,NM_019390,NM_001111102	NM_016899,NM_001029890,NM_033526,NM_001163489,NM_001163490,NR_035434,NM_013658,NR_105978,NR_155541,NM_001163491	NM_001002011	260	1	ENSMUSG00000028063	ENSMUST00000150496	Lmna
chr7	140742376	140754035	1	11660	NM_001172100,NM_001172101,NM_145135	NR_029793,NM_001382822,NM_178381,NM_025886,NM_001347565,NM_001172065,NM_001130444,NM_013782,NM_153777	NM_001172101	261	1	ENSMUSG00000038650	ENSMUST00000210979	Rnh1
chr6	50347289	50363556	3	14571	NM_001163645,NM_001347213,NM_027881		NM_027881	262	1	ENSMUSG00000029822	ENSMUST00000203907	Osbpl3
chr5	124605211	124638206	10	18550	NM_030259,NM_029532,NM_021430	NM_030241,NM_001310723,NM_001081203,NM_001310727,NM_019770,NM_001359978	NM_029532	263	1	ENSMUSG00000029402	ENSMUST00000136567	Snrnp35
chr13	38014345	38078228	15	31218	NR_033615,NM_026830,NR_033218,NM_001177869,NM_001177868,NM_001039188		NR_033218	264	1	ENSMUSG00000039087	ENSMUST00000162849	Rreb1
chr15	73463994	73518031	14	26128	NM_001033219,NM_001357747,NM_001168255		NM_001357747	265	1	ENSMUSG00000079020	ENSMUST00000152558	Slc45a4
chr10	94744256	94780834	6	19446	NM_018797		NM_018797	266	1	ENSMUSG00000074785	ENSMUST00000218839	Plxnc1
chr2	75586407	75632542	12	24957		NM_172666	NM_172666	267	1	ENSMUSG00000042410	ENSMUST00000177204	Agps
chr6	115947106	115994529	15	28820	NM_026376	NM_145383,NM_001364577,NM_001346702	NM_026376	268	1	ENSMUSG00000030123	ENSMUST00000205003	Plxnd1
chr5	138659885	138694370	6	15976		NM_183025,NM_001044747,NM_030565	NM_183025	269	1	ENSMUSG00000056014	ENSMUST00000200521	A430033K04Rik
chr8	117776348	117812719	12	21515	NM_029686	NM_021486	NM_029686	270	1	ENSMUSG00000034416	ENSMUST00000162080	Pkd1l2
chr19	32191799	32289384	22	33668	NM_001168525,NM_144792,NM_001362423	NM_001168526	NM_001168526	271	1	ENSMUSG00000040451	ENSMUST00000236410	Sgms1
chr10	121281094	121343595	17	26928	NM_138956		NM_138956	272	1	ENSMUSG00000025795	ENSMUST00000219500	Rassf3
chr8	88998963	89032958	7	25384	NM_001109756,NM_001037723,NM_007406,NM_001037724		NM_001037723	273	1	ENSMUSG00000031659	ENSMUST00000211311	Adcy7
chr17	5239352	5326785	24	31137	NM_001085355		NM_175349	274	1	ENSMUSG00000101959	ENSMUST00000189788	Ldhal6b
chr7	16028457	16083298	10	15913	NM_001382551,NM_019748,NM_001382549,NM_133234,NM_001285891	NM_172297,NM_001136471,NM_007577,NM_001382550,NM_001382411,NM_001382413,NM_001136270,NM_001173550	NM_001382549	275	1	ENSMUSG00000002083	ENSMUST00000209688	Bbc3
chr4	62240508	62288198	12	22427	NM_001045528,NM_175090	NM_025286,NM_027297,NM_139291,NM_001290518	NM_001045528	276	1	ENSMUSG00000066151	ENSMUST00000239461	Fkbp15
chr7	45105348	45116810	1	11463	NM_007527,NM_010240,NM_030678	NM_011304,NM_008497,NM_001290996,NM_001290999,NM_008807,NM_010596,NM_008749,NM_001290998,NM_198190,NM_027903	NM_010240	277	1	ENSMUSG00000050708	ENSMUST00000211694	Ftl1
chr4	66734526	66788118	11	21440	NM_021297		NM_021297	278	1	ENSMUSG00000039005	ENSMUST00000147008	Tlr4
chr11	116970773	117011767	8	20136	NR_029459,NM_001166506	NR_027059,NR_165619,NM_001363165,NM_001166507,NR_105853	NR_029459	279	1	ENSMUSG00000020823	ENSMUST00000153437	Sec14l1
chr14	30337034	30354353	1	17320	NM_011103	NR_037237,NM_177815,NM_001310682	NM_011103	280	1	ENSMUSG00000021948	ENSMUST00000227078	Prkcd
chr14	73612508	73648812	8	18105	NM_008410	NM_009029	NM_008410	281	1	ENSMUSG00000022108	ENSMUST00000228707	Itm2b
chr4	124579826	124605636	4	18225	NM_010213,NM_026031	NR_168006,NR_168615,NM_008385,NR_030479,NM_029157,NR_151694,NM_011141,NR_030480	NM_010213	282	1	ENSMUSG00000032643	ENSMUST00000145942	Fhl3
chr4	63277829	63329264	10	18541	NM_001045514,NM_001305432,NM_011016	NM_008768,NR_166739	NM_001305432	283	1	ENSMUSG00000039158	ENSMUST00000140586	Akna
chr15	78127455	78156253	5	12615	NM_008677	NM_013645,NM_001330686,NM_007781,NR_106137	NM_008677	284	1	ENSMUSG00000071715	ENSMUST00000148646	Ncf4
chr15	79978249	80001668	5	13852	NM_207708,NM_009303	NM_025609,NR_168675,NR_028281,NR_028282,NM_013762	NR_168675	285	1
chr4	141369053	141417623	15	25556	NM_001017966,NM_023544,NM_001033150	NR_033566,NM_145987,NM_001013780,NM_001163256,NM_001378958,NM_001378959,NM_133754	NM_001033150	286	1	ENSMUSG00000028917	ENSMUST00000150229	Plekhm2
chr9	57541111	57563437	6	17874	NM_007783,NM_001304761	NM_199222,NM_009993,NM_146223,NM_009992,NM_027895,NM_001136059	NM_007783	287	1	ENSMUSG00000032312	ENSMUST00000217314	Csk
chr15	27586466	27631479	14	23851	NM_001013792,NM_020332	NR_106065	NM_001013792	288	1	ENSMUSG00000046034	ENSMUST00000228439	Otulin
chr5	34380100	34423368	9	17004	NM_001015039	NM_001370805,NM_010753	NM_001015039	289	1	ENSMUSG00000037224	ENSMUST00000132104	Zfyve28
chr4	138887884	138962931	20	37201	NM_001271405,NR_033543,NM_001037761	NR_033745,NM_001163006	NM_001271405	290	1	ENSMUSG00000028745	ENSMUST00000156760	Capzb
chr19	41977557	42014787	9	19911	NM_145500	NM_025752,NM_026152,NR_164197,NM_020033,NM_028152	NM_145500	291	1	ENSMUSG00000025171	ENSMUST00000237817	Ubtd1
chr6	29513394	29537340	5	13648	NM_001311083,NM_012057,NM_001252382	NM_025381,NM_001029985,NM_001145360	NM_001311083	292	1	ENSMUSG00000029771	ENSMUST00000171527	Irf5
chr10	66682607	66702305	5	11524			NR_138561	293	1
chr12	86929407	86945591	2	15552	NM_145836,NR_166902	NM_001364274,NM_001289431	NR_166902	294	1	ENSMUSG00000120265	ENSMUST00000244133	Gm26698
chr11	97546039	97555401	1	9363	NM_139311	NM_001085500,NM_001163307,NM_009545,NM_011971,NM_001163308,NR_105892,NM_175332,NM_001364153	NM_139311	295	1	ENSMUSG00000038437	ENSMUST00000155835	Mllt6
chr2	152622684	152676234	14	25274	NM_001289739,NR_149254,NR_166047,NM_001289716,NM_009743	NM_053091,NM_010495,NM_001141975,NR_049195,NM_001355053	NR_166047	296	1
chr15	103263833	103311922	11	23796	NM_001314041,NM_028797	NR_105928,NM_030720,NM_001356627,NM_177631,NM_013866	NM_001314041	297	1	ENSMUSG00000000555	ENSMUST00000230775	Itga5
chr5	97039068	97072078	6	16692	NR_131152,NR_168888,NR_168887	NR_166594	NR_168887	298	1	ENSMUSG00000105283	ENSMUST00000245870	Gm33370
chr4	130626492	130651165	6	14419	NM_010686	NM_010769	NM_010686	299	1	ENSMUSG00000028581	ENSMUST00000156742	Laptm5
chr3	61300020	61324942	10	18653		NM_028712	NM_028712	300	1	ENSMUSG00000036894	ENSMUST00000049064	Rap2b
chr5	144183125	144198443	5	13415	NM_018772,NM_001163709	NM_027410,NR_040432	NM_018772	301	1	ENSMUSG00000047843	ENSMUST00000155491	Bri3
chr11	86605247	86651485	13	31157	NM_001003908	NM_001356393,NM_001098810,NM_026191,NM_001379040,NM_001379041,NM_001356531	NM_001003908	302	1	ENSMUSG00000047126	ENSMUST00000141152	Cltc
chr11	87638871	87650239	3	10576	NR_029555,NR_106176	NR_149756,NM_001363437,NM_010824,NM_172449,NR_045139	NR_029555	303	1	ENSMUSG00000105196	ENSMUST00000198092	Mir142
chr17	48627236	48664446	9	17442	NM_177083,NM_001272078	NM_001347402,NM_001033405,NR_110338	NM_001272078	304	1	ENSMUSG00000023992	ENSMUST00000148545	Trem2
chr9	107488453	107522014	7	19797	NM_008138	NM_008140,NR_111986,NM_001291538,NR_166687,NM_178020,NM_019742,NM_023805,NM_010489,NM_001199218,NM_001291539,NM_025903,NM_009153,NM_019750,NM_001370877,NM_001331161	NM_008138	305	1	ENSMUSG00000032562	ENSMUST00000195762	Gnai2
chr4	141585146	141602868	6	11749	NM_025994	NM_007919,NR_160701,NM_001033875,NR_040641	NM_025994	306	1	ENSMUSG00000040659	ENSMUST00000036854	Efhd2
chr6	87466566	87530786	12	23927	NM_175476,NM_001037727	NM_001286610,NM_021381,NR_104483	NM_001037727	307	1	ENSMUSG00000030047	ENSMUST00000203559	Arhgap25
chr12	112583335	112605339	4	14946	NM_007421	NM_001374199,NM_198411,NM_001165894,NM_013929,NM_001100460,NM_001331107,NR_105904	NM_007421	308	1	ENSMUSG00000011148	ENSMUST00000223044	Adssl1
chr5	140355809	140402539	10	23259	NM_172277	NM_001356585,NM_010752,NM_133916,NM_001356584,NR_106005,NM_001356583,NM_001378679,NM_026510	NM_172277	309	1	ENSMUSG00000029560	ENSMUST00000198945	Snx8
chr1	130987509	131043857	14	22544	NM_008551	NM_010548,NM_010709,NM_145508	NM_008551	310	1	ENSMUSG00000016528	ENSMUST00000188459	Mapkapk2
chr11	54811143	54863497	15	24589	NM_001199275	NM_021327,NM_001329860	NM_001199275	311	1	ENSMUSG00000020400	ENSMUST00000155316	Tnip1
chr16	10782428	10832483	14	21389	NR_040518,NM_019980	NR_131135	NM_019980	312	1	ENSMUSG00000022500	ENSMUST00000230709	Litaf
chr1	154925250	154975737	10	23646	NR_151545,NM_010500	NM_001355063	NR_151545	313	1	ENSMUSG00000096950	ENSMUST00000181160	Gm9530
chr8	83780314	83837011	13	19670	NM_177378		NM_027758	314	1	ENSMUSG00000031709	ENSMUST00000142673	Tbc1d9
chr2	119955072	119991155	5	22136	NM_133838	NM_001370938	NM_133838	315	1	ENSMUSG00000027293	ENSMUST00000152366	Ehd4
chr13	49393184	49430467	10	19150	NM_028340,NM_015759,NM_001360772	NM_025491,NM_026738	NM_028340	316	1	ENSMUSG00000021384	ENSMUST00000141408	Susd3
chr8	124599093	124615021	6	12284		NM_028536,NR_166592,NM_001272041,NM_001379289	NM_001272041	317	1	ENSMUSG00000031972	ENSMUST00000212584	Acta1
chr14	70291185	70313172	4	14723	NM_028560	NM_018781,NM_021328,NM_001289927	NM_018781	318	1	ENSMUSG00000033730	ENSMUST00000225200	Egr3
chr8	84923717	84936669	1	12953	NR_029741,NR_029740,NR_037294,NR_029746	NM_026423,NM_145970,NR_029821,NM_001007571,NM_172503,NR_030534,NM_001163752,NM_001357361	NR_029740	319	1	ENSMUSG00000065611	ENSMUST00000083677	Mir23a
chr17	28909655	28976326	11	24570	NM_001168513,NM_001168508	NM_001357724,NM_011950,NM_001290320,NM_001081315	NM_001168513	320	1	ENSMUSG00000053436	ENSMUST00000233811	Mapk14
chr2	166541137	166589332	9	20771	NM_177782	NM_023815	NM_177782	321	1	ENSMUSG00000039621	ENSMUST00000152238	Prex1
chr8	78146571	78181584	12	25692	NM_001363419,NM_001363417,NM_030113	NM_001363421	NM_001363419	322	1	ENSMUSG00000037148	ENSMUST00000210922	Arhgap10
chr11	59409534	59453139	10	19900	NM_145827,NM_001359638	NM_178417,NM_146429,NM_001291014,NM_001011789,NR_135273,NR_153314	NM_001359638	323	1	ENSMUSG00000032691	ENSMUST00000149126	Nlrp3
chr19	4343088	4356702	2	13431	NM_001290818	NM_001374687,NR_105951,NM_198113,NM_026720	NM_001290818	324	1	ENSMUSG00000024858	ENSMUST00000235681	Grk2
chr2	35216323	35237636	5	19390	NM_013515	NM_001272040,NM_029463,NM_146120	NM_013515	325	1	ENSMUSG00000026880	ENSMUST00000202568	Stom
chr1	138051821	138120573	15	22059	NM_001111316,NM_001268286		NM_001111316	326	1	ENSMUSG00000026395	ENSMUST00000195533	Ptprc
chr10	67525297	67576008	12	21834			NR_155444	327	1	ENSMUSG00000112141	ENSMUST00000219796	4930563J15Rik
chr5	115626198	115682586	16	24980	NM_011223	NM_001356587,NM_172719,NR_105996,NM_001167691,NM_007475,NM_133915,NM_133760	NM_011223	328	1	ENSMUSG00000029528	ENSMUST00000212819	Pxn
chr17	29694939	29718019	6	13735	NR_168683,NM_008842,NM_001364913	NR_168685	NM_008842	329	1	ENSMUSG00000024014	ENSMUST00000234665	Pim1
chr15	27659801	27688847	5	19615	NM_001242423	NM_001013792	NM_001242423	330	1	ENSMUSG00000056069	ENSMUST00000232492	Otulinl
chr14	64527366	64570316	7	16735	NM_001253714,NM_001253716,NM_001347639,NM_001253712,NM_026322		NM_001253716	331	1	ENSMUSG00000054733	ENSMUST00000210428	Msra
chr19	11297139	11327641	8	20322	NM_001025610,NM_001276398	NM_001377045,NM_183190,NM_027836,NM_001310331	NM_001276398	332	1	ENSMUSG00000024672	ENSMUST00000162785	Ms4a7
chr12	55511432	55541186	5	13645	NM_010907		NM_010907	333	1	ENSMUSG00000021025	ENSMUST00000219869	Nfkbia
chr15	82892197	82924627	6	17529	NM_001271414,NM_001271411,NM_001271413	NR_037241,NM_028728	NM_001271414	334	1	ENSMUSG00000058099	ENSMUST00000231204	Nfam1
chr2	131030842	131053874	3	11354	NM_001291031,NM_001111075	NM_026091,NM_027641,NM_007682,NM_023117,NM_001206383,NM_027129	NM_001291031	335	1	ENSMUSG00000068264	ENSMUST00000153901	Ap5s1
chr8	123134506	123165428	6	8939	NM_145834,NM_001310650,NM_001301284,NM_001029993,NM_138656	NM_153775,NM_001368370,NM_013914,NR_045696,NM_133202,NM_001029994,NM_001033142,NR_015497	NM_145834	336	1	ENSMUSG00000046108	ENSMUST00000050963	Il17c
chr6	31084928	31104768	5	15836	NR_110471	NR_029532,NR_029744	NR_029532	337	1	ENSMUSG00000065604	ENSMUST00000083670	Mir29b-1
chr14	51056779	51114610	13	26964	NM_009351,NM_009632	NM_001370764,NM_001111119,NR_002142,NM_009687,NM_133676,NM_001360545,NM_001166651	NM_009351	338	1	ENSMUSG00000006281	ENSMUST00000228562	Tep1
chr17	47484953	47538764	13	22414	NM_001097623	NM_172622	NM_172622	339	1	ENSMUSG00000064043	ENSMUST00000191153	Trerf1
chr9	37140982	37175300	9	22136	NM_001145960	NM_025464,NM_020258,NM_001310096	NM_001145960	340	1	ENSMUSG00000032122	ENSMUST00000162018	Slc37a2
chr8	69445458	69476949	7	21215			NM_007509	341	1	ENSMUSG00000006273	ENSMUST00000153680	Atp6v1b2
chr9	106173427	106272216	18	30418	NM_153459,NM_027354	NM_020559,NM_025371,NM_001324533,NM_001291835	NM_153459	342	1	ENSMUSG00000053716	ENSMUST00000193878	Dusp7
chr7	135242643	135270699	7	20920	NM_001316680,NM_001316681,NM_001316679,NR_015548,NM_001316678	NM_001081117	NR_015548	343	1	ENSMUSG00000097471	ENSMUST00000247204	5830432E09Rik
chr3	51233060	51250709	3	14779	NM_001291059	NR_073429,NM_001356358,NM_001291062	NM_001291059	344	1	ENSMUSG00000037174	ENSMUST00000195432	Elf2
chr11	51802368	51830703	9	16345		NM_029976	NM_029976	345	1	ENSMUSG00000020392	ENSMUST00000127136	Cdkn2aipnl
chr7	15776559	15803602	2	17000		NM_025898,NM_001081418,NM_001347559	NM_001347559	346	1	ENSMUSG00000078796	ENSMUST00000210805	Zfp541
chr11	71115260	71149467	9	12874	NR_027858,NM_001040696	NM_001162414	NM_001040696	347	1	ENSMUSG00000070390	ENSMUST00000136493	Nlrp1b
chr2	73282787	73358162	14	24213	NM_153138,NM_001289722,NM_001289723		NM_001289723	348	1	ENSMUSG00000075284	ENSMUST00000151939	Wipf1
chr17	57571323	57599986	5	17663	NM_001163815	NM_009778,NM_001308072,NM_001242389,NR_105944,NM_001308074	NM_001163815	349	1	ENSMUSG00000034116	ENSMUST00000174878	Vav1
chr13	44635364	44699044	10	25241		NR_045489,NR_167749	NR_167749	350	1	ENSMUSG00000113010	ENSMUST00000243190	Gm34084
chr1	178144210	178171099	10	17908	NR_149827,NM_016805,NM_025511		NR_149827	351	1	ENSMUSG00000039630	ENSMUST00000189450	Hnrnpu
chr4	43459166	43479586	8	15471		NM_011571,NM_139305,NM_001110322,NM_001013377,NR_001460,NM_001037913,NM_009416,NM_019436,NM_001369077	NM_019436	352	1	ENSMUSG00000028460	ENSMUST00000123526	Sit1
chr4	126144128	126165393	3	13148	NM_001145970,NM_013718,NM_001379090	NM_001356456,NM_144941,NM_001379092,NM_199473,NM_146153	NM_013718	353	1	ENSMUSG00000028847	ENSMUST00000126786	Trappc3
chr15	78471819	78495582	8	21448	NM_028195	NM_009218,NM_001356961,NR_155437,NM_009008	NM_028195	354	1	ENSMUSG00000018008	ENSMUST00000231180	Cyth4
chr7	110370403	110397777	9	18613	NM_009667,NM_001276301,NM_001372439,NM_001372441	NM_025999	NM_001372439	355	1	ENSMUSG00000005686	ENSMUST00000213373	Ampd3
chr5	140592923	140605057	4	10627	NM_008494	NM_030022,NM_001308040	NM_008494	356	1	ENSMUSG00000029570	ENSMUST00000200626	Lfng
chr16	3516452	3564670	14	21146	NM_001161790,NM_148924	NM_019453	NM_001161790	357	1	ENSMUSG00000022534	ENSMUST00000229725	Mefv
chr15	66987609	67050934	8	20994	NM_009177	NR_045140	NM_009177	358	1	ENSMUSG00000013846	ENSMUST00000230150	St3gal1
chr11	103250156	103296594	11	21496	NM_001205236,NM_183288,NM_183034	NM_133715,NR_045346	NM_001205236	359	1	ENSMUSG00000034255	ENSMUST00000163250	Arhgap27
chr19	24942741	24985098	9	21042	NM_028785	NM_146097,NR_105743,NR_034047	NM_028785	360	1	ENSMUSG00000052085	ENSMUST00000237705	Dock8
chr10	110989573	111038044	11	19542	NR_162778,NM_001003717		NR_162778	361	1
chr9	66013705	66043391	7	20411	NM_019727,NM_001359210	NM_001379335,NM_011149,NM_010019,NM_026635,NM_001025612	NM_019727	362	1	ENSMUSG00000032382	ENSMUST00000146893	Snx1
chr10	81126905	81140385	2	13323	NM_001146687,NM_013769,NM_001282095	NM_001285855,NM_025317,NM_001163166,NM_001163165,NM_018758,NM_001358512,NR_037218,NM_001277265,NM_148951,NM_001285854,NM_027381,NM_010440,NM_001282096	NM_001146687	363	1	ENSMUSG00000034902	ENSMUST00000163075	Pip5k1c
chr10	60179800	60235124	10	24290	NM_001159572,NM_001252635	NM_001164374	NM_001159572	364	1	ENSMUSG00000020101	ENSMUST00000170507	Vsir
chr5	53744028	53797632	12	18091	NM_001277116,NM_001080928,NM_001080927		NM_001080927	365	1	ENSMUSG00000039191	ENSMUST00000202476	Rbpj
chr10	79851837	79871064	3	11196	NM_001142701,NM_001347074,NM_027521	NM_007725,NM_025554,NM_008162,NM_013850,NM_001037741,NM_001359636,NR_110342,NM_130455,NM_001367995,NM_001003949	NM_027521	366	1	ENSMUSG00000035697	ENSMUST00000150022	Arhgap45
chr4	135642515	135677347	6	15796	NM_001305278,NM_008254,NM_024243,NM_009924,NM_001357529	NM_011942,NM_001356493,NM_025411,NM_026383	NM_024243	367	1	ENSMUSG00000028673	ENSMUST00000153592	Fuca1
chr1	171440653	171449191	1	8539		NR_106151,NR_102726,NM_144539,NM_008534,NM_001347184	NM_008534	368	1	ENSMUSG00000004707	ENSMUST00000146596	Ly9
chr14	19998771	20037742	8	19315	NM_001285911,NM_001038637	NM_001285908	NM_001285911	369	1	ENSMUSG00000043004	ENSMUST00000162425	Gng2
chr3	10061766	10092475	7	16021	NM_001272097	NM_010634	NM_001272097	370	1	ENSMUSG00000027533	ENSMUST00000123744	Fabp5
chr6	53677503	53691454	3	11888			NM_025817	371	1	ENSMUSG00000043496	ENSMUST00000127748	Tril
chr4	130499418	130547936	11	15656	NM_001159603,NM_011520,NM_001356564	NR_028565	NM_011520	372	1	ENSMUSG00000025743	ENSMUST00000152591	Sdc3
chr10	96161604	96188772	7	16186			NR_110448	373	1	ENSMUSG00000112762	ENSMUST00000219638	4930459C07Rik
chr11	75421030	75433419	1	12390	NM_001199284,NM_001199283	NM_008850,NM_138659,NM_173388,NM_001004157,NR_039553,NM_001029938	NM_001199283	374	1	ENSMUSG00000038178	ENSMUST00000169547	Slc43a2
chr2	6694431	6729711	8	19622	NM_001110231,NM_001310447,NM_001110232,NM_001347094,NM_001110228,NM_001110229		NM_001310447	375	1	ENSMUSG00000002107	ENSMUST00000183984	Celf2
chr2	129380927	129413895	12	14896		NM_001291022,NM_001291020,NM_001355160,NM_001379444,NR_166423	NM_001379444	376	1	ENSMUSG00000043727	ENSMUST00000050309	F830045P16Rik
chr6	34878933	34888231	2	9064	NM_001013366	NM_001368365,NM_001347101,NM_009292	NM_001013366	377	1	ENSMUSG00000058486	ENSMUST00000201569	Wdr91
chr4	9629208	9684097	15	32291	NM_001177852,NM_001177849,NM_001177855,NM_001177850,NM_001290367,NM_133723,NM_001177856		NM_001177849	378	1	ENSMUSG00000028207	ENSMUST00000152526	Asph
chr1	45892199	45923139	9	18110		NM_016917	NM_016917	379	1	ENSMUSG00000025993	ENSMUST00000191247	Slc40a1
chr9	59559834	59575812	3	11326	NM_001253883,NM_001378867,NR_165179	NM_001379375,NM_011099,NM_001379377,NR_038074,NM_001033498,NM_001357686	NM_001378867	380	1	ENSMUSG00000032294	ENSMUST00000217353	Pkm
chr19	17291764	17339677	12	24907	NM_010265,NM_001136484,NM_173442	NM_019437	NM_001136484	381	1	ENSMUSG00000038843	ENSMUST00000236139	Gcnt1
chr6	114619533	114643737	7	13353	NM_001379130,NM_001253717	NM_001253718	NM_001379130	382	1	ENSMUSG00000030314	ENSMUST00000204593	Atg7
chr4	149232896	149264460	6	19493	NM_001081274,NM_001356332,NM_207682,NM_001290995	NM_019781,NM_027263,NM_007745,NM_010044	NM_001356332	383	1	ENSMUSG00000028961	ENSMUST00000156120	Pgd
chr4	123806590	123825399	6	15309	NM_017475	NM_019660	NM_017475	384	1	ENSMUSG00000028646	ENSMUST00000155757	Rragc
chr12	21374741	21424743	9	18390	NM_001277266	NM_026347,NM_001364373,NR_120376,NR_166748,NM_011739,NM_008403	NM_001277266	385	1	ENSMUSG00000052593	ENSMUST00000232526	Adam17
chr2	164702433	164718193	6	12658		NR_166490,NM_011125,NM_001374126,NM_001374128,NM_001082974,NM_199027,NM_028028,NM_008906,NM_029370,NM_001038492	NM_011125	386	1	ENSMUSG00000017754	ENSMUST00000156255	Pltp
chr4	129674982	129732165	10	22942	NM_001164745,NM_008974	NM_011317	NM_008974	387	1	ENSMUSG00000028788	ENSMUST00000165853	Ptp4a2
chr1	64947304	64984847	10	15890	NM_001039493	NR_165472	NR_165472	388	1
chr4	135898884	135915121	4	13149	NM_001305399,NM_177733	NM_008321,NR_168524,NM_001008232	NM_001305399	389	1
chr4	134953225	135000950	13	28122	NM_013885		NM_013885	390	1	ENSMUSG00000037242	ENSMUST00000143370	Clic4
chr7	116037093	116062434	5	14794	NM_011083	NM_001130479	NM_011083	391	1	ENSMUSG00000030660	ENSMUST00000206805	Pik3c2a
chr4	59799901	59896804	24	34326	NM_172468	NM_021053,NM_001013577	NM_172468	392	1	ENSMUSG00000028385	ENSMUST00000145199	Snx30
chr15	31316103	31353222	10	25558	NM_001164441,NM_026153	NM_001357922	NM_001164441	393	1	ENSMUSG00000022237	ENSMUST00000227867	Ankrd33b
chr3	88499466	88536323	5	19433	NM_001198911,NM_008487,NM_001198912	NM_025448,NM_001377126,NM_016899,NR_155541,NM_033526,NM_181817	NM_001198911	394	1	ENSMUSG00000028059	ENSMUST00000177498	Arhgef2
chr11	70734927	70818590	17	23809	NM_001291141	NR_156443,NM_019400,NM_001045526,NR_075087	NM_001291141	395	1	ENSMUSG00000020817	ENSMUST00000179114	Rabep1
chr17	43866654	43892518	5	17035	NM_013737	NR_045445,NM_001254953,NM_001161366	NM_013737	396	1	ENSMUSG00000023913	ENSMUST00000169694	Pla2g7
chr6	34838500	34857290	2	18054	NM_001368365,NM_001135611	NM_001347101,NM_009292,NM_001013366	NM_001135611	397	1	ENSMUSG00000046806	ENSMUST00000140458	Cyren
chr16	44800797	44859895	18	25294	NM_027578		NM_027578	398	1	ENSMUSG00000036172	ENSMUST00000171779	Cd200r3
chr3	87394981	87437014	8	21299	NM_001113238,NM_001083318,NR_168327	NM_001370856	NR_168327	399	1
chr16	16994800	17019845	9	18434	NM_009456	NM_001378794,NM_178922,NM_022324,NM_026940,NM_001306169,NM_001373948,NM_029779,NM_001033338	NM_009456	400	1	ENSMUSG00000038965	ENSMUST00000232668	Ube2l3
chr8	107655800	107701969	11	22664	NM_001368316	NM_001378376,NM_011574,NM_009229	NM_001368316	401	1	ENSMUSG00000041308	ENSMUST00000212524	Sntb2
chr1	86393233	86459628	11	18968	NM_001360830	NM_027966	NM_001360830	402	1	ENSMUSG00000026238	ENSMUST00000188699	Ptma
chr4	132507177	132547789	10	22238	NM_001033308	NM_146154,NM_201368,NM_133888,NM_001355198,NM_011284	NM_001033308	403	1	ENSMUSG00000037731	ENSMUST00000045154	Themis2
chr5	122820830	122847326	4	12720	NM_001284402,NM_001038845,NM_001038839,NM_001310718	NM_001038887,NM_001310720,NR_106195	NM_001310718	404	1	ENSMUSG00000029470	ENSMUST00000198560	P2rx4
chr4	59407436	59477622	19	22581	NM_001163288,NM_144904		NM_001163288	405	1	ENSMUSG00000038578	ENSMUST00000136942	Susd1
chr10	98701478	98735903	3	11877		NM_026482,NM_001359508	NM_001359508	406	1	ENSMUSG00000019943	ENSMUST00000220358	Atp2b1
chr10	19422468	19472793	13	18335	NM_010511	NM_178258	NM_010511	407	1	ENSMUSG00000020009	ENSMUST00000172253	Ifngr1
chr9	123889759	123947650	8	18873	NM_009915,NM_009917		NM_009917	408	1	ENSMUSG00000079227	ENSMUST00000171579	Ccr5
chr11	88884302	88899762	4	12939	NM_009546	NM_016706,NM_001360780,NM_029023,NR_003492	NM_009546	409	1	ENSMUSG00000000275	ENSMUST00000107896	Trim25
chr14	61883052	61935213	11	17632	NR_028264	NM_023233,NM_001039105,NM_001164220,NR_029734,NR_029733	NR_028264	410	1	ENSMUSG00000097589	ENSMUST00000246543	Dleu2
chr11	79168548	79198567	8	12999		NM_010897,NM_001042565,NM_019653	NM_019653	411	1	ENSMUSG00000017677	ENSMUST00000153585	Wsb1
chr8	14933715	14944235	2	7873	NM_012000	NM_172751	NM_012000	412	1	ENSMUSG00000026317	ENSMUST00000133578	Cln8
chr13	112479876	112504555	4	12777	NM_001168403,NM_001168404,NM_001168405		NM_001168404	413	1	ENSMUSG00000049985	ENSMUST00000225329	Ankrd55
chr10	90989284	91024075	10	20320	NM_001080129,NM_001283048,NM_011605	NM_133668,NM_001080130,NR_151510	NM_001283048	414	1	ENSMUSG00000019961	ENSMUST00000217449	Tmpo
chr16	92582768	92624035	4	11555	NM_001111021	NM_001111022	NM_001111021	415	1	ENSMUSG00000022952	ENSMUST00000189679	Runx1
chr12	86991941	87017032	6	11370	NM_001289432,NM_001289429,NM_001364274	NM_001080943,NM_001289431,NM_001377025	NM_001289432	416	1	ENSMUSG00000034157	ENSMUST00000191463	Cipc
chr5	99505009	99531681	9	15982	NR_030692		NM_181318	417	1	ENSMUSG00000089809	ENSMUST00000209346	Rasgef1b
chr7	127975408	128014862	10	17186	NM_026418	NM_009383,NM_001347640	NM_026418	418	1	ENSMUSG00000030844	ENSMUST00000147840	Rgs10
chr9	74977871	75016102	13	21537	NM_010864	NM_001357880,NR_152135	NM_010864	419	1	ENSMUSG00000034593	ENSMUST00000155282	Myo5a
chr1	128631239	128655373	8	16486			NM_009911	420	1	ENSMUSG00000045382	ENSMUST00000142893	Cxcr4
chr4	72296962	72357052	12	16060			NR_027923	421	1	ENSMUSG00000084910	ENSMUST00000246336	C630043F03Rik
chr10	18870449	18891677	5	14863	NM_009397,NM_001166402	NR_168594	NM_001166402	422	1	ENSMUSG00000019850	ENSMUST00000154749	Tnfaip3
chr4	132671082	132711694	6	18158	NM_010208	NM_146155,NM_145553	NM_010208	423	1	ENSMUSG00000028874	ENSMUST00000171223	Fgr
chr5	53586162	53617856	5	14689			NM_001080928	424	1	ENSMUSG00000039191	ENSMUST00000202476	Rbpj
chr8	40071633	40105629	14	20997	NM_001113326,NM_031195		NM_001113326	425	1	ENSMUSG00000025044	ENSMUST00000210681	Msr1
chr11	31731607	31773555	14	22286	NR_102312,NR_102310	NM_001290676	NR_102312	426	1	ENSMUSG00000085772	ENSMUST00000244084	D630024D03Rik
chr14	40636521	40690062	13	29673	NM_145928,NM_001316748	NM_001378815,NM_001378813,NM_177816,NM_001368701,NM_001316735,NM_001316733,NM_001316740	NM_001316748	427	1	ENSMUSG00000037824	ENSMUST00000224349	Tspan14
chr7	24966471	24984522	3	12163	NM_001302811,NM_027882	NM_175436,NM_001357350,NM_008776,NM_207677,NM_010155,NM_183311,NR_046001,NM_001031667,NM_001160400,NR_106015,NM_001081294	NM_027882	428	1	ENSMUSG00000005442	ENSMUST00000170500	Cic
chr17	12970937	12980503	3	9070	NR_027773,NR_002853,NM_010515,NR_027772	NR_027784	NM_010515	429	1	ENSMUSG00000023830	ENSMUST00000161738	Igf2r
chr3	103679731	103714402	7	16358	NR_040412,NM_001301306,NR_125731,NM_001301304,NM_001025312	NM_001163553,NM_001142959,NM_133859,NM_133865	NM_001301306	430	1	ENSMUSG00000008730	ENSMUST00000200071	Hipk1
chr17	6177654	6239644	14	24820	NM_001103181,NM_054040	NM_001360148,NM_181392,NM_001357804	NM_054040	431	1	ENSMUSG00000034377	ENSMUST00000152672	Tulp4
chr11	67342522	67392774	10	18193		NM_008088	NM_008088	432	1	ENSMUSG00000033066	ENSMUST00020183803	Gas7
chr11	75512276	75550655	7	18506	NM_008916,NM_008659,NM_001080774,NM_001370611,NM_008850,NM_001080775	NR_110477,NR_166698,NM_001277221	NM_008916	433	1	ENSMUSG00000006127	ENSMUST00000150857	Inpp5k
chr3	115466728	115499167	9	17769		NM_007901	NM_007901	434	1	ENSMUSG00000045092	ENSMUST00000055676	S1pr1
chr6	89315534	89349791	7	13605	NM_008881		NM_008881	435	1	ENSMUSG00000030084	ENSMUST00000205230	Plxna1
chr2	72853909	72894968	10	16983		NM_001098425,NM_001018042,NR_045269	NM_001018042	436	1	ENSMUSG00000027109	ENSMUST00000141372	Sp3
chr19	15967369	16028682	13	16912	NR_045355	NM_198019	NR_045355	437	1	ENSMUSG00000097557	ENSMUST00000240880	C130060C02Rik
chr11	16905907	16959792	7	17370	NM_019549	NM_029861,NM_176982,NR_110421,NM_001359162	NM_019549	438	1	ENSMUSG00000020120	ENSMUST00000156101	Plek
chr2	167783618	167810382	5	16437	NM_011201	NM_001080708	NM_011201	439	1	ENSMUSG00000027540	ENSMUST00000151705	Ptpn1
chr7	96984730	97007672	6	9793	NM_001039039	NM_001177412,NM_024220,NM_199035	NM_001039039	440	1	ENSMUSG00000044952	ENSMUST00000054107	Kctd21
chr18	50147294	50199791	13	25481	NR_155293,NM_001360935,NM_134131,NM_001177759		NM_001360935	441	1	ENSMUSG00000062210	ENSMUST00000180305	Tnfaip8
chr7	101553445	101559249	1	5805	NM_025605,NM_001081679	NM_001282088,NM_027053,NM_001291349,NM_001357584,NM_001291352,NM_001291353,NM_008034,NM_001303239	NM_001081679	442	1	ENSMUSG00000078630	ENSMUST00000106970	Tomt
chr1	39320166	39366603	16	20003	NM_008719	NM_053257	NM_053257	443	1	ENSMUSG00000073702	ENSMUST00000195123	Rpl31
chr15	100099261	100152906	11	22169	NM_001159361,NM_007497,NM_172819	NM_183109,NM_027334	NM_007497	444	1	ENSMUSG00000023027	ENSMUST00000172154	Atf1
chr1	6522791	6577146	10	20302	NM_001244692		NM_001244692	445	1	ENSMUSG00000033740	ENSMUST00000163727	St18
chr1	171053343	171064729	2	9778	NM_001305585,NM_153064,NM_001305549,NM_010185	NM_008911,NM_172845,NM_001243063,NM_001037170,NM_025557,NM_020579	NM_010185	446	1	ENSMUSG00000058715	ENSMUST00000193973	Fcer1g
chr16	11228832	11297616	14	20353	NM_028964,NM_001290148		NM_001290148	447	1	ENSMUSG00000071669	ENSMUST00000180792	Snx29
chr3	109145672	109182476	5	13893			NM_020505	448	1	ENSMUSG00000033721	ENSMUST00000148866	Vav3
chr5	134243193	134264254	5	10033	NR_104383,NM_001359852,NM_001286037	NM_053266,NM_033572	NR_104383	449	1	ENSMUSG00000015950	ENSMUST00000182626	Ncf1
chr7	97956057	97991005	11	18755	NM_001360616,NM_001360615	NM_001360617,NM_001024619,NM_001168539	NM_001360615	450	1	ENSMUSG00000030760	ENSMUST00000206182	Acer3
chr5	36706187	36736794	9	16476	NM_133910,NM_001113362	NM_001113364	NM_133910	451	1	ENSMUSG00000029192	ENSMUST00000173757	Tbc1d14
chr11	60651271	60674804	5	12939	NM_009410,NM_175491,NM_001085440	NR_039559,NM_145428,NM_022009,NM_001009927,NM_009171	NM_009410	452	1	ENSMUSG00000002814	ENSMUST00000130068	Top3a
chr17	29649056	29661973	4	11156		NR_168685,NM_008842,NR_168683	NR_168685	453	1	ENSMUSG00000097125	ENSMUST00000243586	Gm26885
chr11	118034828	118055362	6	12084	NM_001112700,NM_001112699,NM_001378886	NM_001378888,NM_001167746	NM_001167746	454	1	ENSMUSG00000033987	ENSMUST00000217584	Dnah17
chr4	19671209	19709751	8	19308	NM_001276292	NR_151541	NM_001276292	455	1	ENSMUSG00000041058	ENSMUST00000108246	Wwp1
chr14	73670804	73689801	7	12693		NM_008410	NM_008410	456	1	ENSMUSG00000022108	ENSMUST00000228707	Itm2b
chr5	23614338	23641824	5	11291	NR_165300,NM_026984,NR_040469,NR_165301		NR_165300	457	1	ENSMUSG00000073147	ENSMUST00000246706	5031425E22Rik
chr6	85344290	85360392	4	10646	NM_001003955	NM_178639,NM_177466,NM_144918,NM_001007472,NR_030486	NM_001003955	458	1	ENSMUSG00000051343	ENSMUST00000204504	Rab11fip5
chr12	98204794	98259747	11	22212	NM_008152,NM_008079		NM_008152	459	1	ENSMUSG00000021886	ENSMUST00000075072	Gpr65
chr16	4687579	4739646	8	17252	NM_001379012,NM_001252437,NM_001379015,NM_145359	NM_001271586,NM_001357061,NM_028301,NM_001316715,NR_037666,NM_030192	NM_001379012	460	1	ENSMUSG00000022517	ENSMUST00000230990	Mgrn1
chr18	60861266	60902341	8	22498	NM_001348100,NM_001348102,NM_001348146,NM_008306,NM_001348101	NM_001042605,NM_020600,NR_039567,NM_001348103	NM_001348146	461	1
chr7	101878515	101900859	3	14414	NM_001291358,NM_001382595,NM_001382592,NM_145583,NM_019566,NM_001374617	NM_009287,NM_001287167,NM_001287164,NM_001382596,NM_001382599	NM_019566	462	1	ENSMUSG00000073982	ENSMUST00000209968	Rhog
chr2	144104820	144113485	1	8666	NM_001199188,NM_001289630,NM_024225,NR_030762	NM_001289631	NR_030762	463	1	ENSMUSG00000077714	ENSMUST00000104526	Snord17
chr9	56163421	56181329	5	13693	NM_172924		NM_019793	464	1	ENSMUSG00000032324	ENSMUST00000216320	Tspan3
chr3	96125982	96136915	1	10934	NM_178214,NM_175662,NM_178213	NM_178215,NM_013549,NM_026975,NM_175666,NM_033596,NM_178216,NM_054045,NM_178212,NM_153053,NM_022030	NM_178214	465	1	ENSMUSG00000068854	ENSMUST00000090781	H2bc21
chr4	95076263	95105703	6	15055	NR_166673		NR_166673	466	1	ENSMUSG00000084918	ENSMUST00000245371	Gm12708
chrX	95249245	95301567	9	20282	NR_029801,NR_030718,NM_177789		NR_030718	467	1	ENSMUSG00000078122	ENSMUST00000243309	F630028O10Rik
chr2	174275075	174282577	3	6541	NM_022325	NM_020580,NM_025983,NM_001080971,NM_025531	NM_022325	468	1	ENSMUSG00000016256	ENSMUST00000016400	Ctsz
chr4	115679906	115716770	6	21457	NM_175308,NM_001369238,NM_001285487	NM_181040,NM_001369233,NM_001039124,NM_001355174,NM_001357060,NM_029196	NM_001369238	469	1	ENSMUSG00000028708	ENSMUST00000155412	Mknk1
chr11	61894476	61904634	3	9065	NM_001281818,NM_001310526		NM_001281818	470	1	ENSMUSG00000042331	ENSMUST00000202905	Specc1
chr16	24728781	24766359	8	13890	NM_001145952,NM_178665,NM_001145954		NR_029788	471	1	ENSMUSG00000065494	ENSMUST00000083560	Mir28a
chr11	86909725	86931203	6	11302	NM_025638	NM_001005341,NM_024262	NM_001005341	472	1	ENSMUSG00000018427	ENSMUST00000238921	Ypel2
chr11	96855717	96869777	3	12513	NM_001363226,NR_003293,NM_001363225,NM_001080964	NM_001308183,NM_031183,NR_133649,NM_134021,NM_146026,NM_001363256,NM_001363230	NM_001363226	473	1	ENSMUSG00000018678	ENSMUST00000107624	Sp2
chr19	41752196	41769070	7	11517	NM_001163495	NM_008043,NR_040320,NM_015748,NM_027667	NR_040320	474	1
chr5	139442875	139470891	4	13767	NM_001159908,NM_028469	NM_029771,NR_040701,NM_133349	NM_028469	475	1	ENSMUSG00000053553	ENSMUST00000198474	3110082I17Rik
chr5	122280225	122301102	4	12521	NM_013636,NM_001370947	NR_156471,NM_001384326,NM_001384330,NM_010861,NM_001384197,NM_001359454,NM_001289809,NM_001384327,NM_183307,NM_028752,NM_001042489	NM_013636	476	1	ENSMUSG00000004455	ENSMUST00000197730	Ppp1cc
chr5	137625756	137632754	2	6316	NM_001168652,NR_033148	NM_146164,NM_010571,NM_030037,NM_001254762,NM_027708,NM_008788,NM_001081962,NR_165817	NM_001168652	477	1	ENSMUSG00000093445	ENSMUST00000177477	Lrch4
chr17	67003577	67021185	5	10830	NM_008984,NM_001357625	NR_151453	NR_151453	478	1	ENSMUSG00000114563	ENSMUST00000224424	1700016K05Rik
chr12	8548109	8572702	5	14140	NM_007483	NM_001038660	NM_007483	479	1	ENSMUSG00000054364	ENSMUST00000067384	Rhob
chr11	115914255	115923415	1	9161	NM_008211,NM_001286006	NM_016905,NM_001009573,NM_001005608,NR_152190	NM_001286006	480	1	ENSMUSG00000020770	ENSMUST00000176788	Unk
chr1	131606451	131632567	5	12784	NM_001311096	NM_145509,NM_007799,NM_177243	NM_001311096	481	1	ENSMUSG00000052688	ENSMUST00000136247	Rab7b
chr6	129310629	129347429	9	13422	NM_177686	NM_001205364,NM_199034,NM_027709,NM_001204253,NM_001204223	NM_177686	482	1	ENSMUSG00000053063	ENSMUST00000151671	Clec12a
chr17	27759028	27789151	9	16501	NM_001025427,NM_001166537,NM_001002895,NM_001166476	NM_016660,NM_001013385,NM_001379317,NM_001360192,NM_001166535	NM_001025427	483	1	ENSMUSG00000046711	ENSMUST00000232552	Hmga1
chr4	141262936	141287681	5	15677	NR_030695,NR_166589,NM_001347235	NM_133754,NM_001163256,NM_001378958,NM_001378959	NR_030695	484	1	ENSMUSG00000048406	ENSMUST00000049927	B330016D10Rik
chr7	48894632	48950101	8	18382	NM_001111016,NM_175272		NM_175272	485	1	ENSMUSG00000052512	ENSMUST00000207743	Nav2
chr18	62289171	62325956	8	20709	NM_001013754,NM_007420		NM_007420	486	1	ENSMUSG00000045730	ENSMUST00000053640	Adrb2
chr9	48321525	48356280	8	14519		NM_172921,NR_026561,NM_001357505	NR_026561	487	1
chr12	80831661	80864649	7	16480	NM_001242419	NM_001008423	NM_001242419	488	1	ENSMUSG00000021133	ENSMUST00000220238	Susd6
chr2	70792906	70823217	6	13728	NM_001110512		NM_001110512	489	1	ENSMUSG00000041975	ENSMUST00000149181	Mettl8
chr1	34860432	34898721	11	23344	NM_001357425,NM_145516,NM_175421,NM_001160235	NM_183019,NM_001160236	NM_001160235	490	1	ENSMUSG00000037503	ENSMUST00000191307	Fam168b
chr11	75347815	75354356	1	6542	NR_030711	NM_011340,NM_138659,NM_138950,NM_027249,NM_001029938,NR_029739,NM_008878	NR_030711	491	1	ENSMUSG00000085148	ENSMUST00000149940	Mir22hg
chr16	14168041	14210664	11	22759	NM_008576	NM_025345	NM_008576	492	1	ENSMUSG00000023088	ENSMUST00000230780	Abcc1
chr7	120645578	120678206	7	10676	NM_030691,NM_021554	NM_139310	NM_030691	493	1	ENSMUSG00000035004	ENSMUST00000047194	Igsf6
chr2	168380243	168428545	14	22252	NM_001291168,NM_001037177,NM_001136073,NM_001037178	NM_001291179,NM_001291172	NM_001037177	494	1	ENSMUSG00000027544	ENSMUST00000171689	Nfatc2
chr11	103136488	103173424	6	19046	NM_016896	NM_001254724,NM_177801	NM_016896	495	1	ENSMUSG00000020941	ENSMUST00000152677	Map3k14
chr18	12353419	12370264	6	13928	NM_008720		NM_008720	496	1	ENSMUSG00000024413	ENSMUST00000235105	Npc1
chr7	67071394	67115023	7	18454		NM_001291192	NM_001291192	497	1	ENSMUSG00000030557	ENSMUST00000208823	Mef2a
chr11	54498818	54553598	10	16193	NM_001252498,NM_001252494,NM_001252497		NM_001252498	498	1	ENSMUSG00000037533	ENSMUST00000239168	Rapgef6
chr6	124869340	124881738	2	12220	NM_008479	NR_163806,NR_152158,NM_013533,NM_013488,NM_026988,NM_001170341	NM_013488	499	1	ENSMUSG00000023274	ENSMUST00000151594	Cd4
chr18	80732003	80759473	4	14361	NM_001164110,NM_001164111,NM_016791,NM_001164109	NM_001164112	NM_001164111	500	1	ENSMUSG00000033016	ENSMUST00000237776	Nfatc1
chr1	177527825	177565721	7	15226	NM_027077		NM_027077	501	1	ENSMUSG00000015962	ENSMUST00000016106	1700016C15Rik
chr15	80927770	80970371	13	19979	NM_153049,NM_001082536		NM_153049	502	1	ENSMUSG00000042292	ENSMUST00000239267	Mrtfa
chr17	36329530	36339662	3	7475	NR_015618,NM_008207	NM_001282025,NM_010399,NM_001359756,NM_013854,NM_001034909,NM_010398,NM_001165892,NM_001282012,NM_008136,NM_001199967	NM_008207	503	1	ENSMUSG00000053835	ENSMUST00000174063	H2-T24
chr2	121976157	121995896	6	13127	NM_009735,NM_001379369,NM_026251,NM_080510	NM_028914,NM_145531	NM_080510	504	1	ENSMUSG00000033368	ENSMUST00000143088	Trim69
chr10	96073852	96116950	6	19461	NR_110448		NR_110448	505	1	ENSMUSG00000112762	ENSMUST00000219638	4930459C07Rik
chr1	155899852	155919289	4	15355	NM_001358626,NM_001160181,NM_001160180,NM_001160019,NM_001160018,NM_172843,NM_001160182	NM_022329	NM_001160019	506	1	ENSMUSG00000026466	ENSMUST00000169241	Tor1aip1
chr1	172327277	172358532	4	11157	NM_178598,NM_027972	NM_177723,NM_001145800,NM_033608,NR_040558,NM_029612,NR_027644	NM_027972	507	1	ENSMUSG00000026546	ENSMUST00000194051	Cfap45
chr1	180213798	180260417	11	26350	NM_001081175,NM_001081227		NM_001081227	508	1	ENSMUSG00000053963	ENSMUST00000211782	Stum
chr2	148697346	148744560	6	12926	NM_009976	NM_027024,NM_009979,NM_029960	NM_009976	509	1	ENSMUSG00000027447	ENSMUST00000149691	Cst3
chr1	136054203	136079252	4	14372	NR_046167,NM_001039472	NR_046169	NM_001039472	510	1	ENSMUSG00000041642	ENSMUST00000171381	Kif21b
chrX	18999230	19040174	10	24139	NR_029807,NR_168020,NR_029806		NR_029807	511	1	ENSMUSG00000065471	ENSMUST00000083537	Mir222
chr11	114886106	114896815	2	9702	NM_134158	NM_145437,NM_199201,NM_001368239,NM_001101656	NM_134158	512	1	ENSMUSG00000044811	ENSMUST00000141188	Cd300c2
chr1	132052737	132078633	5	11571	NM_008795	NM_001311104,NR_166119,NR_029777	NM_008795	513	1	ENSMUSG00000026437	ENSMUST00000189733	Cdk18
chr12	84218783	84250239	7	17807	NM_001163501,NM_001163502	NM_027438	NM_001163502	514	1	ENSMUSG00000042507	ENSMUST00000220974	Mideas
chr16	91228754	91285097	10	21772	NM_010508,NR_077219	NR_105786,NM_008349	NR_077219	515	1	ENSMUSG00000084866	ENSMUST00000244416	A930006K02Rik
chr6	129147668	129167708	7	10975	NM_053109	NR_040265,NR_040266	NM_053109	516	1	ENSMUSG00000030157	ENSMUST00000032260	Clec2d
chr1	87774685	87803859	9	18740	NR_136921,NM_177646	NM_009118	NR_136921	517	1	ENSMUSG00000101942	ENSMUST00000187511	Gm19582
chr7	101484192	101513485	5	18580	NM_001303231,NM_010567,NM_001252552,NM_001122739,NM_001303239	NM_001282088,NM_001291349,NM_001291353,NM_025605,NM_001291352,NM_008034,NM_001081679,NM_008887	NM_001303231	518	1	ENSMUSG00000032725	ENSMUST00000211604	Folr2
chr12	108579758	108620929	9	14114	NM_001163394,NM_001163396,NM_001163395	NM_001171002,NR_029771	NM_001163396	519	1	ENSMUSG00000021262	ENSMUST00000223548	Evl
chr2	34834970	34868128	6	11751	NM_001326601	NM_028716	NM_001326601	520	1	ENSMUSG00000026875	ENSMUST00000201690	Traf1
chr16	90780789	90828426	7	14233	NR_028368,NM_001045515,NM_001164483,NM_026110	NM_001163695,NM_026502,NR_152264	NM_001045515	521	1	ENSMUSG00000022973	ENSMUST00000231524	Synj1
chr13	37924591	37971529	11	16397		NM_001039188,NM_026830,NM_001177868	NM_026830	522	1	ENSMUSG00000039087	ENSMUST00000162849	Rreb1
chr11	110577262	110593628	4	11103			NR_166811	523	1
chr6	145800860	145813184	4	10412	NM_001271768		NM_001271768	524	1	ENSMUSG00000030256	ENSMUST00000203949	Bhlhe41
chr11	26535346	26558802	5	14900	NM_001252447	NM_027260	NM_001252447	525	1	ENSMUSG00000064090	ENSMUST00000156264	Vrk2
chr2	91017594	91038633	4	12079	NM_013839,NM_001177730,NM_001357067	NM_145527,NM_028733,NR_015464,NM_001289678,NM_001362705,NM_001177720,NM_001355279,NM_001289677	NM_001177730	526	1	ENSMUSG00000002108	ENSMUST00000150654	Nr1h3
chr3	15329743	15351891	5	9997		NM_001076679	NM_001076679	527	1	ENSMUSG00000078783	ENSMUST00000108361	Gm9733
chr19	5761243	5779947	4	11054	NM_023166,NM_001114595,NM_001381901	NR_105953,NM_144868,NM_001114596,NM_011379,NM_010609,NM_023912,NM_022012,NM_020491,NM_181452,NM_008520	NM_001381901	528	1	ENSMUSG00000024937	ENSMUST00000237868	Ehbp1l1
chr1	165589068	165599373	2	10141	NM_011804	NM_001113391,NR_149310	NM_011804	529	1	ENSMUSG00000040713	ENSMUST00000140769	Creg1
chr11	97192708	97214390	5	10623	NM_025927	NM_008942,NM_001081220,NM_138657	NM_025927	530	1	ENSMUSG00000018882	ENSMUST00000132168	Mrpl45
chr11	33957788	34023184	14	24423	NM_010696,NR_155520	NM_031169,NM_001190886	NM_010696	531	1	ENSMUSG00000002699	ENSMUST00000146318	Lcp2
chr3	9033848	9102393	18	25113	NM_001025263,NM_001357072	NM_001357073,NM_025434,NM_001025262,NR_040597,NM_001025264	NM_001357072	532	1	ENSMUSG00000027506	ENSMUST00000155450	Tpd52
chr10	39920124	39985384	16	21439	NM_001114332,NM_028247	NM_144821	NM_144821	533	1	ENSMUSG00000038522	ENSMUST00000239109	Mfsd4b1
chr15	86063811	86071877	1	8067	NM_145475,NR_155352	NM_145476	NR_155352	534	1	ENSMUSG00000086424	ENSMUST00000133675	Gm15569
chr4	149780121	149795126	5	11545	NM_001164049,NM_001029837	NR_105990,NM_001164051,NM_001284273,NM_001164050,NM_001284270,NM_001164052	NM_001029837	535	1	ENSMUSG00000039936	ENSMUST00000177654	Pik3cd
chr8	117967433	118036510	18	25113	NM_001163262	NM_028941	NM_001163262	536	1	ENSMUSG00000034390	ENSMUST00000212884	Cmip
chr3	103760105	103794948	8	12873	NM_008979,NM_001142960,NR_104070	NM_001163553,NM_001356557,NM_001142959,NR_040412,NM_133865	NM_008979	537	1	ENSMUSG00000027843	ENSMUST00000198701	Ptpn22
chr9	123668672	123699994	4	14817	NM_001110253,NM_011798,NM_148925	NM_030712	NM_001110253	538	1	ENSMUSG00000025241	ENSMUST00000216136	Fyco1
chr17	29295074	29314985	3	11672	NM_001111099,NR_036469,NM_007669	NM_013663,NM_001364848	NM_001111099	539	1	ENSMUSG00000023067	ENSMUST00000233296	Cdkn1a
chr11	100498492	100518786	2	12825	NM_028024,NM_019795,NM_177790,NM_001373890,NM_001378963,NM_001373887,NM_001378962	NM_001146318,NM_009923	NM_019795	540	1	ENSMUSG00000014195	ENSMUST00000239499	Dnajc7
chr11	101452790	101480742	6	13907	NM_001252222,NM_001359325,NM_001252220,NM_144830,NM_001359326	NM_001363237,NR_152788,NM_001372545,NM_001256318,NM_025654,NR_004414,NM_009764	NM_144830	541	1	ENSMUSG00000034947	ENSMUST00000143045	Tmem106a
chr16	56996619	57052100	14	23058	NM_001358434,NM_001358433	NM_026254,NM_023175	NM_001358434	542	1	ENSMUSG00000022749	ENSMUST00000231435	Tbc1d23
chr9	41015800	41097253	14	22277	NM_176860	NM_001357412,NR_040392	NM_176860	543	1	ENSMUSG00000032020	ENSMUST00000151485	Ubash3b
chr4	55097474	55124454	11	17358			NM_172867	544	1	ENSMUSG00000060206	ENSMUST00000133895	Zfp462
chr8	89359101	89396517	12	19748	NM_027840,NM_145857	NM_001276279	NM_145857	545	1	ENSMUSG00000055994	ENSMUST00000124091	Nod2
chr6	124781049	124795740	3	11005	NM_001306050,NM_001306053,NM_001326594,NM_001306052,NM_009415	NM_013539,NM_013538,NM_013530,NR_163806,NM_007881,NM_001355220,NM_001302555,NM_013533	NM_001306053	546	1	ENSMUSG00000038451	ENSMUST00000143040	Spsb2
chr19	4161828	4185491	3	9900	NM_001276284,NM_144532,NM_001078649,NM_008851,NR_075078,NM_016666	NM_016933,NR_153659,NM_206973,NM_026373,NM_001160253,NM_134148,NM_025889,NM_011778,NM_001160252	NM_001276284	547	1	ENSMUSG00000024847	ENSMUST00000236509	Aip
chr7	15926697	15946238	4	13037	NM_027883,NM_001285931	NM_001146005,NM_007577,NM_001173550,NM_001285932,NM_001277988,NM_176912	NM_001285931	548	1	ENSMUSG00000006019	ENSMUST00000163968	Dhx34
chr8	35272132	35286556	4	12137	NM_176933		NM_176933	549	1	ENSMUSG00000031530	ENSMUST00000033930	Dusp4
chr1	64333831	64348112	4	11283			NM_033563	550	1	ENSMUSG00000025959	ENSMUST00000135075	Klf7
chr5	121721517	121740322	5	13011	NM_009656,NM_001308450,NM_178799	NM_010765	NM_009656	551	1	ENSMUSG00000029455	ENSMUST00000200541	Aldh2
chr3	106452293	106481497	7	15511	NM_001025582,NM_001357818,NM_001293694	NM_001357819,NM_001286986,NM_133869	NM_001293694	552	1	ENSMUSG00000040774	ENSMUST00000192438	Cept1
chr8	13203692	13219959	3	10621	NM_001317353	NM_025768,NR_035494,NM_178708,NR_166508,NM_146207,NR_106032	NM_001317353	553	1	ENSMUSG00000031447	ENSMUST00000209709	Lamp1
chr4	116521142	116532305	1	11164		NM_146151,NM_001081475,NM_021473,NM_011034,NM_016777,NR_040442,NM_025962,NR_151451	NM_011034	554	1	ENSMUSG00000028691	ENSMUST00000156145	Prdx1
chr9	66884776	66929531	14	16720		NM_001361106,NM_001164256,NM_030717,NM_026467,NM_024427	NM_030717	555	1	ENSMUSG00000032370	ENSMUST00000215172	Lactb
chr2	29509397	29569458	15	23592	NM_001039086	NM_054050	NM_001039086	556	1	ENSMUSG00000039844	ENSMUST00000238899	Rapgef1
chr14	31886917	31906763	3	8994	NM_001284319,NM_001033988,NM_016897,NM_019744	NM_020597,NM_001374221,NM_001359915	NM_019744	557	1	ENSMUSG00000056234	ENSMUST00000228779	Ncoa4
chr4	134481131	134506992	5	14122	NM_145554	NM_207237	NM_145554	558	1	ENSMUSG00000037295	ENSMUST00000148479	Ldlrap1
chr13	56320376	56335721	5	11136	NM_001168615	NM_001159513	NM_001168615	559	1	ENSMUSG00000049625	ENSMUST00000225063	Tifab
chr12	25215472	25267139	10	13115		NR_045844	NR_045844	560	1	ENSMUSG00000112937	ENSMUST00000223429	Gm17746
chr10	78293019	78318812	10	15969	NM_172134	NR_105837,NM_007793,NR_105872,NM_001370810,NM_010925,NR_105873	NM_172134	561	1	ENSMUSG00000032788	ENSMUST00000218245	Pdxk
chr12	73634581	73662737	8	15114	NM_001313977	NR_044985,NM_178715	NM_001313977	562	1	ENSMUSG00000021108	ENSMUST00000221153	Prkch
chr1	190727941	190759406	4	13129	NM_198025,NR_027298,NM_001081259	NM_001357166,NM_001379428,NM_144879,NR_027352,NM_001163422,NM_029336,NM_198654	NR_027298	563	1	ENSMUSG00000097845	ENSMUST00000192407	A230020J21Rik
chr1	170984883	171016196	10	13032	NM_001315499,NM_008623,NM_025557	NM_001305549,NR_166655,NM_001037170,NM_001315500,NM_001379426,NM_025321,NR_166656,NM_001305585,NM_001243063,NM_001081275,NM_010185	NM_001315499	564	1	ENSMUSG00000056569	ENSMUST00000238940	Mpz
chr9	40691044	40700197	1	9154	NM_133733	NR_028276,NR_028274,NM_001364480,NR_028275	NM_001364480	565	1	ENSMUSG00000015656	ENSMUST00000215526	Hspa8
chr2	18894508	18928581	7	14055	NM_001355146		NM_001355146	566	1	ENSMUSG00000026737	ENSMUST00000152981	Pip4k2a
chr3	88044854	88058286	3	8765	NM_001310587	NR_045997,NM_133665	NM_001310587	567	1	ENSMUSG00000001419	ENSMUST00000152861	Mef2d
chr10	66734915	66773809	8	15575	NR_138560	NR_138561	NR_138560	568	1
chr2	128631176	128681575	11	14748	NM_008587,NM_001355628	NM_001355629,NM_024237	NM_001355628	569	1	ENSMUSG00000014353	ENSMUST00000152210	Tmem87b
chr7	30691891	30711827	7	12676		NM_001111073,NM_001377036,NM_001377035,NM_175240,NM_001164184,NM_194321,NM_011680,NM_052992,NM_022007,NM_001287217,NM_032541,NM_144556,NR_106017	NM_001377035	570	1	ENSMUSG00000046826	ENSMUST00000206754	Fam187b
chr8	11500845	11516541	3	12565	NM_011227	NR_126558,NM_001293661,NM_026995	NR_126558	571	1	ENSMUSG00000096957	ENSMUST00000242123	E230013L22Rik
chr3	116638052	116664413	3	15160	NM_001113478,NM_009146	NM_001081326	NM_001113478	572	1	ENSMUSG00000033386	ENSMUST00000199626	Frrs1
chr15	81395583	81431330	7	12294		NM_019712,NM_177821	NM_177821	573	1	ENSMUSG00000055024	ENSMUST00000206936	Ep300
chr12	87302565	87323037	3	10442	NM_134044,NM_146036,NM_001142580	NM_027744,NM_001290302	NM_001142580	574	1	ENSMUSG00000021038	ENSMUST00000222350	Vipas39
chr8	120538234	120568521	7	13148	NM_028071	NM_146219,NM_028883	NM_028071	575	1	ENSMUSG00000031827	ENSMUST00000212676	Cotl1
chr10	51327259	51335874	2	7273		NM_013532,NM_001291892	NM_001291892	576	1	ENSMUSG00000112023	ENSMUST00000219960	Lilrb4b
chr9	7553887	7579133	6	16534	NM_001310717,NM_008611	NM_013903	NM_001310717	577	1	ENSMUSG00000070323	ENSMUST00000152878	Mmp27
chr2	132045183	132092291	10	15708	NM_011045,NM_001141971	NM_001291039,NM_138651	NM_001141971	578	1	ENSMUSG00000027341	ENSMUST00000180286	Tmem230
chr13	37506639	37541782	9	16701	NM_010745		NM_010745	579	1	ENSMUSG00000021423	ENSMUST00000225716	Ly86
chr1	74253437	74290423	5	17067	NM_001357387	NM_001039509,NM_146110,NR_035449,NM_178241,NM_174985,NR_168296	NM_001357387	580	1	ENSMUSG00000006304	ENSMUST00000185733	Arpc2
chr13	5641794	5685766	8	13177			NR_045891	581	1	ENSMUSG00000100625	ENSMUST00000223142	1700016G22Rik
chr3	79057417	79100422	9	19462		NR_045502,NM_001099624,NM_001310536	NM_001099624	582	1	ENSMUSG00000062232	ENSMUST00000195708	Rapgef2
chr3	79792207	79845715	10	17766	NM_133187	NR_166776,NM_027495,NR_166773	NM_133187	583	1	ENSMUSG00000027955	ENSMUST00000193204	Gask1b
chr2	90926164	90932703	1	6540	NM_001378898,NM_001378899,NM_011355	NM_008948,NM_008653,NR_166131,NM_001290765	NM_001378898	584	1	ENSMUSG00000002111	ENSMUST00000169852	Spi1
chr18	4331990	4368609	6	13945	NR_040328,NM_007746	NR_157375,NM_001361009	NM_007746	585	1	ENSMUSG00000024235	ENSMUST00000173930	Map3k8
chr11	116737041	116761572	6	13244	NM_178620,NM_028865,NM_001361586,NM_011358,NM_001361585	NM_172948,NM_026280,NM_001361587,NM_033398,NM_001347633	NM_178620	586	1	ENSMUSG00000020818	ENSMUST00000153084	Mfsd11
chr5	121944770	121984252	10	14054	NM_001306127,NM_001359153,NM_009125,NM_001306126,NR_105998	NM_008507,NM_001359949	NR_105998	587	1	ENSMUSG00000099063	ENSMUST00000183860	Mir7031
chr11	34652931	34675517	5	15687	NM_033374	NM_027411	NM_033374	588	1	ENSMUSG00000020143	ENSMUST00000157036	Dock2
chr16	33734918	33775770	9	14423	NM_001145884,NM_001348087		NM_001348087	589	1	ENSMUSG00000022814	ENSMUST00000131990	Umps
chr9	15944666	15960153	5	13339	NM_001080814		NM_145712	590	1	ENSMUSG00000050901	ENSMUST00000182947	Mtnr1b
chr7	126390156	126408878	3	14089	NM_001177308,NM_001177307,NM_019674,NM_001360464,NM_007438	NM_001146347,NM_024228,NM_010069,NM_011538,NM_001379293,NM_001368357,NM_026884,NM_029978,NM_183131,NM_011952	NM_001177308	591	1	ENSMUSG00000030695	ENSMUST00000205890	Aldoa
chr2	38359160	38377005	3	9097		NM_021606,NM_001159631	NM_021606	592	1	ENSMUSG00000026749	ENSMUST00000156726	Nek6
chr2	32599662	32606479	1	6818	NM_130860,NR_037217,NR_039536	NM_027529,NR_106168,NM_010236,NM_013781,NM_001369224,NM_001252547	NR_039536	593	1	ENSMUSG00000105841	ENSMUST00000198213	Mir3960
chr4	155010261	155028866	3	9491	NM_178931	NM_025582,NM_010419,NM_001305804	NM_178931	594	1	ENSMUSG00000042333	ENSMUST00000219534	Tnfrsf14
chr15	50679639	50736110	10	19744	NM_001310481,NM_032000	NM_001310485,NR_035444	NM_001310481	595	1	ENSMUSG00000038679	ENSMUST00000185183	Trps1
chr4	99014545	99089234	13	21772	NM_175029,NM_001145967	NM_026082,NM_001369286	NM_175029	596	1	ENSMUSG00000028550	ENSMUST00000180278	Atg4c
chr3	109345372	109423455	18	25113	NM_020505,NM_001378987		NM_146139	597	1	ENSMUSG00000033721	ENSMUST00000148866	Vav3
chr10	95998538	96050757	6	18031		NR_110448	NR_110448	598	1	ENSMUSG00000112762	ENSMUST00000219638	4930459C07Rik
chr9	90080595	90158550	14	26440	NM_001003911,NM_194334	NM_001326294	NM_194334	599	1	ENSMUSG00000037410	ENSMUST00000144646	Tbc1d2b
chr16	24422283	24490071	11	20179	NM_001145952,NM_178665		NM_001145954	600	1	ENSMUSG00000033306	ENSMUST00000232546	Lpp
chr4	134345066	134382915	8	18759	NM_207237	NR_105829	NM_207237	601	1	ENSMUSG00000037306	ENSMUST00000176606	Man1c1
chr15	86084309	86091944	1	7636		NR_155352,NM_145475,NM_145476	NM_145476	602	1	ENSMUSG00000051864	ENSMUST00000229242	Tbc1d22a
chr9	96232307	96282423	7	15716	NM_001357212,NM_001357213		NM_001357212	603	1	ENSMUSG00000032412	ENSMUST00000190045	Atp1b3
chr3	20183079	20201920	3	9894	NM_013755,NM_001355261		NM_013755	604	1	ENSMUSG00000019528	ENSMUST00000184552	Gyg
chr11	70536843	70547855	1	11013	NM_001316728,NM_011072,NM_024211	NM_001276285,NM_001167669,NM_001190378,NM_001364103,NM_001252485,NM_009603,NR_105890,NM_010326,NM_153103,NM_001145537	NM_011072	605	1	ENSMUSG00000018293	ENSMUST00000178254	Pfn1
chr1	127902218	127949629	11	24755	NM_027678,NM_001357573,NM_001285945	NM_009081	NM_009081	606	1	ENSMUSG00000030432	ENSMUST00000206617	Rpl28
chr8	58027771	58055118	7	14479	NM_001167981	NR_040698	NR_040698	607	1	ENSMUSG00000110419	ENSMUST00000246382	AW046200
chr19	10253566	10273159	7	14510	NM_198114	NM_001033481	NM_198114	608	1	ENSMUSG00000035735	ENSMUST00000156361	Dagla
chr5	53642376	53669847	8	13278		NM_001080928	NM_001080928	609	1	ENSMUSG00000039191	ENSMUST00000202476	Rbpj
chr5	149201336	149222936	4	12619	NM_001308462	NR_166503	NM_001308462	610	1	ENSMUSG00000060063	ENSMUST00000202629	Alox5ap
chr2	126915960	126929726	4	9484	NM_026678	NM_144818	NM_026678	611	1	ENSMUSG00000001999	ENSMUST00000142861	Blvra
chr2	126300301	126322412	6	13764	NM_001359975,NM_001080944		NM_001080944	612	1	ENSMUSG00000060131	ENSMUST00000147517	Atp8b4
chr11	70459379	70492628	8	17077	NM_001045959	NM_146020,NR_169177,NM_009603,NM_008946,NM_001361935,NM_024211,NM_010326,NM_001316728,NM_008876,NM_001384255,NM_001145537	NM_001045959	613	1	ENSMUSG00000020827	ENSMUST00000178764	Mink1
chr10	37010977	37018538	1	7562	NM_008538,NR_166103,NR_166105,NR_166106		NM_008538	614	1	ENSMUSG00000069662	ENSMUST00000092584	Marcks
chr16	93606061	93632068	4	10844	NM_001045529,NM_027293,NM_001357118	NM_028083,NR_151466	NM_001045529	615	1	ENSMUSG00000039456	ENSMUST00000232639	Morc3
chr16	27191508	27225329	11	14165	NM_001025615	NM_026202,NM_198166	NM_001025615	616	1	ENSMUSG00000038127	ENSMUST00000239351	Ccdc50
chr2	45075333	45091812	3	9618			NM_001355288	617	1	ENSMUSG00000026872	ENSMUST00000238346	Zeb2
chr13	60806823	60831629	6	13573	NM_001285917,NM_134062		NM_134062	618	1	ENSMUSG00000021559	ENSMUST00000226059	Dapk1
chr5	136097830	136121905	5	9196	NM_001039103	NR_153102,NM_011293,NM_028070,NR_106002,NM_001359416,NM_175309,NM_001359414,NM_027891	NM_001039103	619	1	ENSMUSG00000004952	ENSMUST00000199502	Rasa4
chr15	80100995	80109526	3	6978		NM_001357660,NM_001287180,NM_010795,NM_175109	NM_001357660	620	1	ENSMUSG00000022412	ENSMUST00000231110	Mief1
chr17	34850616	34864900	2	13957	NM_019873,NM_001368728	NM_017463,NM_152922,NM_001163379,NM_134116,NM_018862,NM_031176,NM_001302393,NM_001302396,NM_017406,NM_001368730,NM_019441,NM_019403,NM_001302394,NR_073176,NM_001302395	NM_019873	621	1	ENSMUSG00000033739	ENSMUST00000174796	Fkbpl
chr12	91546267	91565680	8	10731	NM_175335,NM_031391		NM_031391	622	1	ENSMUSG00000020962	ENSMUST00000163693	Gtf2a1
chr5	136195624	136208310	3	6641	NM_178751	NM_027891,NM_025774,NM_028070,NM_001359416,NM_001359414	NM_178751	623	1	ENSMUSG00000039747	ENSMUST00000198268	Orai2
chr17	71424260	71451359	5	12880	NM_001083934	NM_022882,NM_001357791	NM_001357791	624	1	ENSMUSG00000024052	ENSMUST00000156570	Lpin2
chr15	25267797	25304722	8	13292			NM_027395	625	1	ENSMUSG00000045763	ENSMUST00000228597	Basp1
chr14	67070538	67089398	4	9234	NM_009955,NM_001378767	NR_157372	NM_009955	626	1	ENSMUSG00000022048	ENSMUST00000022629	Dpysl2
chr7	25378947	25390005	2	9914	NM_011577,NM_172148,NM_001362154	NR_104358,NM_001368382,NM_007533,NM_177102	NM_011577	627	1	ENSMUSG00000002603	ENSMUST00000206584	Tgfb1
chr9	66735761	66743243	3	6625	NM_026674	NM_177583	NM_026674	628	1	ENSMUSG00000053040	ENSMUST00000169282	Aph1c
chr10	9751039	9796707	8	19205	NM_001081344		NM_001081344	629	1	ENSMUSG00000019790	ENSMUST00000219200	Stxbp5
chr11	103032209	103082339	5	16288	NM_001077698	NM_027658,NM_001130516,NM_025988,NM_001130515,NM_152813,NM_138753,NM_001254724,NM_177801	NM_001077698	630	1	ENSMUSG00000055805	ENSMUST00000218163	Fmnl1
chr1	167157730	167170209	3	9967	NM_001039483	NM_030724,NR_105765,NM_019993	NM_019993	631	1	ENSMUSG00000026687	ENSMUST00000194843	Aldh9a1
chr13	111064967	111082839	6	10649		NR_131193,NR_131194	NR_131194	632	1	ENSMUSG00000114307	ENSMUST00000225424	4930526H09Rik
chr11	62934113	62949944	3	10065	NR_168671	NM_027660,NR_126547	NR_168671	633	1	ENSMUSG00000120650	ENSMUST00000244870	Gm36874
chr15	38467303	38484205	2	7833		NM_001102458,NR_105916	NR_105916	634	1	ENSMUSG00000099110	ENSMUST00000183910	Mir6951
chr10	44499853	44515003	4	10781			NR_166081	635	1	ENSMUSG00000111494	ENSMUST00000213122	4930431F10Rik
chr4	136610726	136624314	3	13096	NM_007574,NM_009777,NM_007572	NM_010142	NM_007574	636	1	ENSMUSG00000036896	ENSMUST00000153104	C1qc
chr4	133819927	133827525	1	7599	NM_013706	NM_080559,NR_045571,NM_001162970	NM_013706	637	1	ENSMUSG00000000682	ENSMUST00000145122	Cd52
chr2	167530379	167560427	8	15029	NM_001287738,NR_110334,NR_015500	NM_145538,NM_009883	NR_015500	638	1	ENSMUSG00000006462	ENSMUST00000245042	A530013C23Rik
chr5	3536597	3566925	11	21882	NM_009873	NM_001042501	NM_001042501	639	1	ENSMUSG00000058503	ENSMUST00000200354	Fam133b
chr17	36226099	36231652	1	5554	NR_035445,NM_001357740,NM_001347380,NM_001163818	NM_001142744,NM_013854,NM_001361453,NM_001378889,NR_167681,NM_001146711,NM_001357865,NR_030608,NM_001146710,NM_175242,NM_026987,NM_001033630,NR_028278	NR_035445	640	1	ENSMUSG00000084751	ENSMUST00000122802	Mir1894
chr8	120138979	120169417	6	12725	NM_027950	NM_001364328,NM_054095	NM_027950	641	1	ENSMUSG00000074063	ENSMUST00000212112	Osgin1
chr2	46249576	46264380	7	11409			NR_166211	642	1	ENSMUSG00000086644	ENSMUST00000243386	Gm13470
chr12	100730630	100758375	5	7505	NM_001361017	NM_153587	NM_001361017	643	1	ENSMUSG00000021185	ENSMUST00000222484	Dglucy
chr13	111914848	111946924	5	13040	NM_011945		NM_011945	644	1	ENSMUSG00000021754	ENSMUST00000175936	Map3k1
chr1	51515251	51578959	11	18824	NM_001310548,NR_151621	NM_028696	NM_001310548	645	1	ENSMUSG00000026107	ENSMUST00000190103	Nabp1
chr12	80878056	80911024	10	17293	NM_001242419		NM_001242419	646	1	ENSMUSG00000021133	ENSMUST00000220238	Susd6
chr14	64864303	64905135	11	17649	NM_001081177	NR_029813,NR_040709,NR_037239	NM_001081177	647	1	ENSMUSG00000060012	ENSMUST00000231130	Kif13b
chr16	49659186	49679999	3	10089	NM_010581,NM_001368415	NR_169118,NM_001368417	NM_010581	648	1	ENSMUSG00000055447	ENSMUST00000231187	Cd47
chr16	77095781	77129198	8	12998	NR_015543		NR_015543	649	1	ENSMUSG00000090386	ENSMUST00000246804	Mir99ahg
chr5	138712145	138764160	9	15931	NM_001359593	NM_001195128,NM_030565	NM_001359593	650	1	ENSMUSG00000025854	ENSMUST00000197027	Fam20c
chr15	80984594	81040382	10	21109	NM_153049,NM_001082536	NR_015603	NM_153049	651	1	ENSMUSG00000042292	ENSMUST00000239267	Mrtfa
chr18	23999005	24045709	14	18066	NM_153058,NM_001162942,NM_001162941	NM_027007,NR_168262	NR_168262	652	1
chr1	90938153	90994705	12	22730	NM_001111311,NM_001111312,NM_001310732	NM_008515,NM_008998,NM_001159725	NM_001111311	653	1	ENSMUSG00000026305	ENSMUST00000189617	Lrrfip1
chr16	13925586	13955337	8	16652	NM_001081154	NM_001114085,NR_030252	NM_001081154	654	1	ENSMUSG00000060657	ENSMUST00000231032	Marf1
chr13	47368153	47405557	6	16904	NM_001170643,NM_146042		NM_001170643	655	1	ENSMUSG00000038068	ENSMUST00000110111	Rnf144b
chr9	21606979	21652515	7	15350	NM_001252658,NM_001174078	NR_151672	NM_001252658	656	1	ENSMUSG00000032193	ENSMUST00000217613	Ldlr
chr14	63073793	63083673	1	9881	NM_175546,NR_106174,NR_168886	NR_105860	NR_168886	657	1
chr6	31042100	31068130	5	14271		NR_029532,NR_029744	NR_029532	658	1	ENSMUSG00000065604	ENSMUST00000083670	Mir29b-1
chr1	86036730	86058837	9	18235	NM_008311,NM_027357	NM_027456	NM_008311	659	1	ENSMUSG00000026228	ENSMUST00000155077	Htr2b
chr6	65561623	65592127	10	19163	NM_001001495		NM_001001495	660	1	ENSMUSG00000044162	ENSMUST00000212402	Tnip3
chr2	4556153	4579411	7	16409	NM_001177843,NM_001177844,NM_001347086,NM_172475		NM_001177844	661	1	ENSMUSG00000026657	ENSMUST00000239018	Frmd4a
chr9	7867331	7880728	3	8611	NM_007464	NM_007465,NM_001291503	NM_007464	662	1	ENSMUSG00000032000	ENSMUST00000161642	Birc3
chr5	53695415	53705541	1	10127		NM_001080928,NM_001277116,NM_001080927	NM_001080928	663	1	ENSMUSG00000039191	ENSMUST00000202476	Rbpj
chr5	21136963	21173504	10	19345	NM_001080977,NR_030699	NM_177601,NM_172992	NR_030699	664	1	ENSMUSG00000101013	ENSMUST00000190567	A630072M18Rik
chr5	65115798	65121820	2	5175	NM_001384171,NM_001359180	NM_026667,NM_030682,NR_030577,NM_001276445,NM_011604	NM_001359180	665	1	ENSMUSG00000051498	ENSMUST00000239485	Tlr6
chr15	102300634	102321692	5	10688	NM_013672	NM_130458,NM_001356575,NM_144547,NM_153416,NM_001348205,NM_001170911,NR_155425	NM_013672	666	1	ENSMUSG00000001280	ENSMUST00000170884	Sp1
chr10	98610065	98636298	7	12761			NM_001359508	667	1	ENSMUSG00000019943	ENSMUST00000220358	Atp2b1
chr6	53543416	53589994	9	15452	NM_001327821,NM_172728		NM_172728	668	1	ENSMUSG00000053007	ENSMUST00000211679	Creb5
chr11	54608813	54669155	16	20214	NM_178626	NR_040284	NM_178626	669	1	ENSMUSG00000052298	ENSMUST00000153209	Cdc42se2
chr11	102893679	102924300	6	16477	NM_008707,NM_026551	NR_037963,NM_001361706,NR_105896	NM_026551	670	1	ENSMUSG00000020935	ENSMUST00000155490	Dcakd
chr4	123445472	123473496	8	15310	NM_001199136	NR_105824	NR_105824	671	1	ENSMUSG00000099005	ENSMUST00000184541	Mir6398
chr4	134644008	134655346	2	11102	NM_023665	NM_026780,NM_027935	NM_023665	672	1	ENSMUSG00000037266	ENSMUST00000154837	Rsrp1
chr3	145841091	145865310	4	12594	NM_134160,NM_001005846,NM_026656	NM_172864	NM_026656	673	1	ENSMUSG00000011008	ENSMUST00000170972	Mcoln2
chr18	25098367	25109316	4	6755	NM_001289654		NM_001142697	674	1	ENSMUSG00000024269	ENSMUST00000148255	Tpgs2
chr5	135473907	135509898	5	21034	NM_001382848,NM_146001	NR_168637	NM_001382848	675	1	ENSMUSG00000039959	ENSMUST00000212301	Hip1
chr1	171454641	171462832	1	8192	NM_001347184,NM_144539	NM_008534,NR_106151,NR_102726,NM_001360767	NR_106151	676	1	ENSMUSG00000098316	ENSMUST00000183842	Mir7683
chr6	115625016	115648739	7	14244	NM_001356334,NM_001356333	NR_152134,NM_023290	NM_001356334	677	1	ENSMUSG00000000441	ENSMUST00000204512	Raf1
chr19	6318342	6352890	8	14475	NM_010119,NR_168273	NR_029830,NM_001168488,NM_194348,NM_001168489,NM_130453,NM_009006,NM_001033342,NR_029720,NM_001168490,NR_105955,NM_198168	NM_010119	678	1	ENSMUSG00000024772	ENSMUST00000171203	Ehd1
chr17	50796742	50820456	4	10469	NM_013880		NM_013880	679	1	ENSMUSG00000038910	ENSMUST00000233823	Plcl2
chr11	119744812	119767102	4	12529	NM_001306081	NM_001085498,NR_045312	NR_045312	680	1	ENSMUSG00000085081	ENSMUST00000127450	Rptoros
chrX	56343703	56359455	4	13858	NM_001358573,NM_152801		NM_001358573	681	1	ENSMUSG00000031133	ENSMUST00000176986	Arhgef6
chr6	134893732	134910138	5	11804	NM_009875,NR_037955	NM_008157,NM_001167694,NR_029441,NM_001167695,NM_001362051,NM_001362049,NM_001109914	NR_037955	682	1	ENSMUSG00000098318	ENSMUST00000247190	Lockd
chr7	89660605	89692426	6	16467	NR_110364	NM_021876,NR_110365	NR_110364	683	1	ENSMUSG00000097585	ENSMUST00000245840	E230029C05Rik
chr7	118376340	118427938	15	21565	NM_027815	NM_001168220,NM_001374605,NM_001168219	NM_001168220	684	1	ENSMUSG00000030980	ENSMUST00000152309	Knop1
chr5	108092179	108149426	10	20456	NM_026062	NM_016980	NM_026062	685	1	ENSMUSG00000029270	ENSMUST00000153172	Dipk1a
chr10	80964754	80983078	4	13418	NM_010731	NM_007907,NM_001190473,NR_049187,NM_145365,NM_001347144,NM_007828,NM_001190474,NM_001382818,NR_028549,NR_049186,NR_015477,NM_021501	NM_010731	686	1	ENSMUSG00000035011	ENSMUST00000146895	Zbtb7a
chr7	19555248	19579840	4	10727	NM_033601	NM_001033419,NM_177036,NR_166534,NM_001161844,NM_001270489	NM_033601	687	1	ENSMUSG00000053175	ENSMUST00000152768	Bcl3
chr11	116300329	116328881	5	10924	NM_027258,NM_176902	NM_001033267	NM_176902	688	1	ENSMUSG00000050628	ENSMUST00000144310	Ubald2
chr4	46553048	46594261	10	15860	NM_178893,NM_001164804	NR_151695,NM_029077	NM_178893	689	1	ENSMUSG00000028337	ENSMUST00000139179	Coro2a
chr14	31096953	31158384	19	25608	NM_011894,NM_001347585	NM_009796	NM_001347585	690	1	ENSMUSG00000021892	ENSMUST00000147586	Sh3bp5
chr2	77096121	77116112	5	10576	NM_175465		NM_175465	691	1	ENSMUSG00000042272	ENSMUST00000145366	Sestd1
chr11	48744155	48765063	4	7619	NM_001355757	NM_053166,NM_001347446,NM_145377,NM_001024230	NM_001355757	692	1	ENSMUSG00000046879	ENSMUST00000147151	Irgm1
chr7	92522244	92536263	4	8953	NM_028243,NM_001080995	NM_001355126	NM_028243	693	1	ENSMUSG00000061119	ENSMUST00000208686	Prcp
chr10	67415268	67444260	4	9552		NM_001373983,NM_001373985,NM_001005419,NM_010118,NM_001373987,NM_001373986,NR_155444,NR_155445,NM_001347458	NR_155444	694	1	ENSMUSG00000112141	ENSMUST00000219796	4930563J15Rik
chr1	180649476	180686888	7	10482	NM_145943	NM_177099,NM_133705,NM_008210	NM_145943	695	1	ENSMUSG00000038806	ENSMUST00000194948	Sde2
chr7	3706250	3719054	2	12629	NM_011095,NM_001357394,NM_029767	NR_039587,NM_001164204,NM_029934,NM_024168,NM_027203,NM_181820,NM_001371068	NM_029767	696	1	ENSMUSG00000006333	ENSMUST00000146927	Rps9
chr13	37802668	37864540	11	17526		NR_168924	NR_168924	697	1	ENSMUSG00000114784	ENSMUST00000223604	Gm47754
chr18	32522201	32549914	8	18198	NM_001083334	NM_001370869,NR_045403	NR_045403	698	1	ENSMUSG00000097413	ENSMUST00000234978	A830052D11Rik
chr10	121418508	121452947	8	16345	NM_001081056,NM_019786	NM_177335,NM_001359618	NM_019786	699	1	ENSMUSG00000020115	ENSMUST00000220386	Tbk1
chr11	69579114	69587948	1	8835	NR_166808,NM_011614,NM_001034097	NR_035455,NM_001159505,NM_001301711,NR_110993,NM_009235,NM_030702,NM_001163571,NM_144958	NM_011614	700	1	ENSMUSG00000097328	ENSMUST00000181810	Tnfsf12
chr11	34714918	34726057	3	10446	NM_027411	NM_033374	NM_027411	701	1	ENSMUSG00000069910	ENSMUST00000148853	Spdl1
chr9	115952229	116008985	15	21223	NM_009371	NR_152204	NM_009371	702	1	ENSMUSG00000032440	ENSMUST00000061101	Tgfbr2
chr17	88846911	88862449	3	12954	NM_028658		NM_028658	703	1	ENSMUSG00000034709	ENSMUST00000191340	Ppp1r21
chr15	84852455	84881150	10	14959	NM_001033273	NR_037206,NM_016714,NR_166139,NM_001368660,NM_133750,NM_023478,NM_001356616,NR_166142	NM_001033273	704	1	ENSMUSG00000036046	ENSMUST00000170863	5031439G07Rik
chr3	60473652	60539762	22	26484	NM_001253708,NM_001253713		NM_001253708	705	1	ENSMUSG00000027763	ENSMUST00000195839	Mbnl1
chr11	8602677	8615208	2	9119	NM_001083587		NM_001083587	706	1	ENSMUSG00000020422	ENSMUST00000239111	Tns3
chr4	133377047	133404187	7	9336	NM_001356466,NM_001145955	NM_001017968,NM_018754,NR_106086	NM_001145955	707	1	ENSMUSG00000043257	ENSMUST00000151837	Pigv
chr11	118238719	118270906	5	13435	NM_011594	NM_021440,NM_001025618,NM_011150,NM_001204129,NM_001267591	NM_011594	708	1	ENSMUSG00000017466	ENSMUST00000155707	Timp2
chr8	116307752	116346157	6	13016			NM_001025577	709	1	ENSMUSG00000055435	ENSMUST00000109104	Maf
chr13	97675918	97689970	3	10393		NR_046157	NR_046157	710	1	ENSMUSG00000110235	ENSMUST00000243393	Gm5086
chr1	84325912	84343635	5	11004			NM_001003948	711	1	ENSMUSG00000045658	ENSMUST00000187992	Pid1
chr13	20967467	20985817	3	14166	NM_012054,NM_001281854		NM_012054	712	1	ENSMUSG00000021322	ENSMUST00000223364	Aoah
chr11	120238035	120247010	1	8976	NM_001313923,NR_105900,NR_038126	NM_027980,NM_009609,NM_172802	NR_038126	713	1	ENSMUSG00000043644	ENSMUST00000247577	0610009L18Rik
chr2	30579388	30614497	6	15662	NR_037272	NR_136917	NR_037272	714	1	ENSMUSG00000093091	ENSMUST00000175350	Mir3089
chr2	153380718	153404963	6	9815		NM_001134300	NM_001134300	715	1	ENSMUSG00000061411	ENSMUST00000156786	Nol4l
chr17	5760714	5782747	4	9642	NM_146073		NR_045081	716	1	ENSMUSG00000096965	ENSMUST00000181484	3300005D01Rik
chr9	108818273	108853869	7	14816	NM_173019	NM_001357941,NM_001357934,NM_001284332,NM_001357935,NM_001357932,NM_011637,NM_026381,NM_172774,NR_153430,NM_007738,NR_153412,NM_145077,NR_030492,NM_001012236	NM_173019	717	1	ENSMUSG00000025648	ENSMUST00000200229	Pfkfb4
chr7	140948444	140975297	5	13152	NM_011528	NM_133191,NM_001177576,NM_001360485,NM_172116,NM_016874,NM_001282073,NM_001374020,NM_001360723,NM_001360724,NR_153591,NR_033532	NM_011528	718	1	ENSMUSG00000025503	ENSMUST00000211759	Taldo1
chr1	184927141	184970760	11	18855	NM_001163754	NR_034044,NR_035529	NM_001163754	719	1	ENSMUSG00000039318	ENSMUST00000195534	Rab3gap2
chr7	130488233	130506347	4	9303	NM_001346515,NM_001382373	NM_001382378,NM_019564,NM_133942,NR_106028	NR_106028	720	1	ENSMUSG00000104914	ENSMUST00000198082	Mir7061
chr5	30804577	30813866	3	8532	NM_175675,NR_049199	NM_001302132	NM_175675	721	1	ENSMUSG00000029175	ENSMUST00000199052	Slc35f6
chr8	120434053	120443110	1	9058	NM_026922	NM_023395	NM_026922	722	1	ENSMUSG00000034112	ENSMUST00000212454	Atp2c2
chr11	100874139	100903327	7	12067	NM_001243049,NM_001362641,NM_001362640,NM_001362638	NM_001359105,NM_008986,NR_105893,NM_213659	NM_001243049	723	1	ENSMUSG00000019302	ENSMUST00000168757	Atp6v0a1
chr9	70211740	70243876	12	19338	NM_181072		NR_049200	724	1	ENSMUSG00000093763	ENSMUST00000176002	Mir5626
chr8	83097074	83132117	8	11662	NM_001254747	NM_008357	NM_001254747	725	1	ENSMUSG00000031712	ENSMUST00000211722	Il15
chr16	49757879	49803865	10	12867	NR_153658,NR_045001		NR_153658	726	1
chr6	17627835	17656053	7	11210	NM_007604	NM_001289624	NM_007604	727	1	ENSMUSG00000015733	ENSMUST00000156701	Capza2
chr7	49043955	49057955	4	9112	NM_001111016,NM_175272		NM_175272	728	1	ENSMUSG00000052512	ENSMUST00000207743	Nav2
chr17	74276522	74298497	4	8499		NM_011723	NM_011723	729	1	ENSMUSG00000024066	ENSMUST00000233946	Xdh
chr11	55338821	55354626	5	12871	NM_009720	NM_009242,NM_013716,NR_028480,NR_106112	NM_009720	730	1	ENSMUSG00000018585	ENSMUST00000138412	Atox1
chr13	74391784	74436468	7	12967	NM_001317351	NM_011051,NM_009644,NM_177333	NM_001317351	731	1	ENSMUSG00000021575	ENSMUST00000222649	Ahrr
chr1	194406110	194435184	11	12344	NM_008882		NR_039539	732	1	ENSMUSG00000092633	ENSMUST00000174892	Mir3962
chr15	81719700	81745743	4	11254	NM_020507	NM_153484,NM_017376,NM_026737,NR_155271,NM_080633	NM_020507	733	1	ENSMUSG00000048546	ENSMUST00000231000	Tob2
chr10	34033974	34087276	9	20730	NM_172508	NM_175449	NM_172508	734	1	ENSMUSG00000039497	ENSMUST00000217051	Dse
chr6	38837057	38878678	9	17038	NM_001294143	NM_001136065,NM_011539	NM_001294143	735	1	ENSMUSG00000061436	ENSMUST00000162359	Hipk2
chr17	25347921	25361184	4	9936	NM_011930,NM_001317404	NM_001370860,NM_183150,NM_026747,NM_001001183,NR_162789,NM_001079929,NM_027880,NM_001357877,NM_001197024,NM_001370859,NM_001163661,NM_001290736	NM_001317404	736	1	ENSMUSG00000036636	ENSMUST00000233633	Clcn7
chr17	66030670	66048186	3	14022	NM_133685	NR_152099	NM_133685	737	1	ENSMUSG00000056515	ENSMUST00000233258	Rab31
chr16	51739774	51763949	7	14161		NR_153657	NR_153657	738	1	ENSMUSG00000116725	ENSMUST00000232339	Gm29686
chr16	10234123	10316920	13	22829	NM_007575,NM_011955,NM_001243761,NM_001013778,NM_001243760	NM_177562,NM_021428,NM_001291001	NM_001013778	739	1	ENSMUSG00000050908	ENSMUST00000153027	Tvp23a
chr13	55164552	55215755	9	11572	NM_001359757,NM_001033245,NM_001293660,NM_001206390	NM_001206391,NM_012017,NM_001378934,NM_011307	NM_001033245	740	1	ENSMUSG00000025877	ENSMUST00000153665	Hk3
chr3	108751974	108773656	7	14521	NM_001165965	NM_177091,NM_001356292,NM_011504	NM_011504	741	1	ENSMUSG00000027882	ENSMUST00000200035	Stxbp3
chr4	53776779	53800865	4	14701	NM_009317	NM_028053	NM_009317	742	1	ENSMUSG00000028417	ENSMUST00000030124	Tal2
chr10	80575444	80616238	7	16678	NM_007460,NM_199322	NM_013651,NM_007445,NM_027829,NM_028001,NR_035503,NM_023900,NM_172457,NM_001301034	NM_199322	743	1	ENSMUSG00000061589	ENSMUST00000163526	Dot1l
chr11	70569743	70579635	1	9893	NM_001190376,NM_001364103,NM_001252482	NM_001316728,NM_001276285,NM_001167669,NM_001190378,NM_010326,NM_011072,NM_153103,NR_105890,NM_024211,NM_001252485	NM_001364103	744	1	ENSMUSG00000040712	ENSMUST00000150224	Camta2
chr12	112818391	112836224	5	10775	NM_019925	NM_028023,NM_145450,NM_001359234,NR_105906	NM_019925	745	1	ENSMUSG00000021298	ENSMUST00000222776	Gpr132
chr6	99409106	99421967	3	10473	NM_053202,NM_001347345		NM_053202	746	1	ENSMUSG00000030067	ENSMUST00000177507	Foxp1
chr12	117429254	117447476	3	9156		NM_175930	NM_175930	747	1	ENSMUSG00000041992	ENSMUST00000223040	Rapgef5
chr16	4525492	4550614	4	12778	NM_001290761,NM_001136066,NM_001135112,NM_001290763	NM_001378999,NM_001357050,NM_030205,NM_010443	NM_001290761	748	1	ENSMUSG00000063445	ENSMUST00000125140	Nmral1
chr17	71026488	71063403	8	13330	NM_001347413,NM_001128181,NM_177639,NM_027712,NM_001128180,NM_001347411	NR_168098	NR_168098	749	1	ENSMUSG00000117231	ENSMUST00000233879	Gm41609
chr11	101862200	101875938	3	10526	NM_028207	NM_029287,NR_045806,NM_024449,NM_007863	NM_028207	750	1	ENSMUSG00000003518	ENSMUST00000176261	Dusp3
chr10	79983237	80001373	2	14689	NM_001305798,NM_001305799	NR_152857,NR_036582,NM_007909,NM_001379425,NM_001195268,NM_027207,NM_183426,NM_025313,NM_001347117,NM_001347092,NR_126043,NM_001359635,NM_001379422	NM_001305799	751	1	ENSMUSG00000035621	ENSMUST00000153477	Midn
chr4	129118488	129167428	12	18705	NM_001285866,NM_001285865,NM_001033189,NM_001285867	NM_001379597,NM_029036,NM_023485,NM_134151	NM_001033189	752	1	ENSMUSG00000050390	ENSMUST00000146376	C77080
chr12	86833966	86884152	10	16287		NM_145836	NM_145836	753	1	ENSMUSG00000034168	ENSMUST00000038422	Irf2bpl
chr3	61269499	61276117	1	6619	NM_028712		NM_028712	754	1	ENSMUSG00000036894	ENSMUST00000049064	Rap2b
chr8	123290605	123296296	1	5692	NM_026014	NM_021502,NM_001357349,NM_009698,NM_016722	NM_026014	755	1	ENSMUSG00000006585	ENSMUST00000212967	Cdt1
chr10	10161618	10203522	12	16582			NR_166112	756	1	ENSMUSG00000109160	ENSMUST00000208997	4930598N05Rik
chr11	63020272	63045226	5	11762	NM_001302260,NM_001302255,NM_001302257,NM_001302259	NM_008885,NM_001302258	NM_001302260	757	1	ENSMUSG00000018217	ENSMUST00000140648	Pmp22
chr15	9523350	9530973	2	6713	NM_001355680	NM_008372	NM_001355680	758	1	ENSMUSG00000003882	ENSMUST00000228782	Il7r
chr16	24694317	24713909	6	9090	NM_001145952,NM_178665,NM_001145954	NR_029788	NR_029788	759	1	ENSMUSG00000065494	ENSMUST00000083560	Mir28a
chr11	104314913	104334805	9	12425	NM_001372459,NM_001372458,NM_001081045,NM_001359634	NM_001372460	NM_001081045	760	1	ENSMUSG00000018412	ENSMUST00000134266	Kansl1
chr10	24018407	24049680	9	15634	NM_016797,NM_001358563	NM_001010831,NM_001010840,NM_021509,NR_168522	NM_016797	761	1	ENSMUSG00000019998	ENSMUST00000220041	Stx7
chr13	108024417	108055182	4	11443	NM_145456		NM_145456	762	1	ENSMUSG00000032846	ENSMUST00000225822	Zswim6
chr11	11632903	11643207	2	8122	NM_001025597,NR_166812,NM_001301863	NM_001301868,NM_001301865	NM_001301863	763	1	ENSMUSG00000018654	ENSMUST00000240544	Ikzf1
chr9	55201554	55218988	2	8628		NM_001357568,NM_032002	NM_032002	764	1	ENSMUSG00000032311	ENSMUST00000164721	Nrg4
chr12	111634672	111662880	9	12520	NM_021273,NM_001099792	NM_027404,NM_001163388,NM_001324480	NM_001099792	765	1	ENSMUSG00000060950	ENSMUST00000222737	Trmt61a
chr14	63313565	63320301	1	6737		NR_046019,NM_007798,NM_001034910,NM_001039566	NR_046019	766	1	ENSMUSG00000054763	ENSMUST00000186438	Defb42
chr6	38942001	38985227	13	16321	NM_011539		NM_011539	767	1	ENSMUSG00000029925	ENSMUST00000162656	Tbxas1
chr12	85532247	85545114	2	7765		NM_010234	NM_010234	768	1	ENSMUSG00000021250	ENSMUST00000140525	Fos
chr4	62182974	62227069	9	15249	NM_001290518,NM_025286,NM_001045528		NM_025286	769	1	ENSMUSG00000066152	ENSMUST00000107468	Slc31a2
chr6	65112851	65143208	7	13276	NM_019455		NM_019455	770	1	ENSMUSG00000029919	ENSMUST00000205250	Hpgds
chr4	88307939	88383597	14	20525	NM_001377100,NM_001081184,NM_001377098	NM_001377099	NM_001377100	771	1	ENSMUSG00000028497	ENSMUST00000151280	Hacd4
chrX	9300730	9341453	6	19037	NM_007807		NM_007807	772	1	ENSMUSG00000015340	ENSMUST00000170885	Cybb
chr17	17801284	17856995	14	18086	NM_172827		NM_172827	773	1	ENSMUSG00000023845	ENSMUST00000232515	Lnpep
chr5	86215606	86278276	13	21314	NM_172712,NM_001310639	NM_019992,NM_001345904	NM_001310639	774	1	ENSMUSG00000029254	ENSMUST00000198435	Stap1
chr2	166898730	166906818	1	8089	NM_001033196,NR_138563	NM_153065,NR_028540,NM_001291162	NR_138563	775	1	ENSMUSG00000074578	ENSMUST00000247678	Zfas1
chr8	120831173	120862554	6	11786	NM_001163761,NM_001163762	NM_001033980,NM_172286,NM_001163760,NM_133967	NM_001163761	776	1	ENSMUSG00000031824	ENSMUST00000212474	6430548M08Rik
chr11	106304628	106338892	6	9672	NM_023913	NM_029345,NM_010494	NM_010494	777	1	ENSMUSG00000001029	ENSMUST00000173795	Icam2
chr11	116505020	116516505	1	11486	NM_172572,NM_001167680	NM_009591,NM_173755,NM_030206,NR_028567,NR_028569,NM_001163318,NR_028570,NR_027820	NM_001167680	778	1	ENSMUSG00000020806	ENSMUST00000138125	Rhbdf2
chr6	125446127	125487982	12	20356	NM_007657	NM_011708	NM_007657	779	1	ENSMUSG00000030342	ENSMUST00000140024	Cd9
chr19	6993827	6998188	1	4362	NM_016737,NM_001362399	NM_001370419,NM_001360288,NM_001360286,NM_001290349,NM_134147,NM_001356999,NM_001166368,NM_020566,NR_027351,NM_001185164,NM_026675,NM_001378919,NM_008889	NM_001362399	780	1	ENSMUSG00000024965	ENSMUST00000238171	Fermt3
chr8	123624083	123680341	14	25269	NM_001081379	NM_007662	NM_007662	781	1	ENSMUSG00000031962	ENSMUST00000034443	Cdh15
chr15	79757994	79784514	6	9928	NM_001347041,NM_001160415,NR_030675	NM_030255,NM_001013360,NM_144811	NM_001160415	782	1	ENSMUSG00000009585	ENSMUST00000230741	Apobec3
chr13	117346938	117379762	6	13548	NM_010330		NM_010330	783	1	ENSMUSG00000021728	ENSMUST00000225981	Emb
