# Supplementary material for: ARID1A safeguards the canalization of the cell fate decision during osteoclastogenesis
Source: Nat Commun. 2024 Jul 17;15:5994. doi: 10.1038/s41467-024-50225-z (PMC11252270; doi:10.1038/s41467-024-50225-z)
Supplement: Supplementary file 5 — Supplementary Data 2 [file 41467_2024_50225_MOESM5_ESM.xlsx]

## Sheet: Supplementary Data 2
Supplementary Data 2. The 143 genes common in ARID1A occupied and SE-associated gene list.
Mcl1
Plekho2
Irf2bp2
Tns3
Klf6
Sh3bp2
Abr
Slc6a6
Ifnar2
Fyb
Niban2
Gas7
C3ar1
Tgif1
Cd84
Ptk2b
Arhgap22
Kcnn4
Glipr1
Csf1r
Mbnl1
P2ry6
Plxna1
Dppa3
E030018B13Rik
Cttnbp2nl
B4galt5
Ahnak
Myof
Rnf149
Zfp217
Slc23a2
Ccdc12
Lgmn
Capg
Pid1
Itgb2
Fgd3
Peds1
Zfp36
Pstpip1
Xylt1
Lrrc25
Atp5o
Setd1b
Aff1
Zc3h4
Grn
Actr3
Spef1l
Zc3h12a
Runx1
Nat9
Taok3
Alcam
Blnk
Irf2
Sh3glb1
Trak1
Cux1
Arf2
Osbpl3
Rreb1
A430033K04Rik
Pkd1l2
Bbc3
Prkcd
Itm2b
Ncf4
Ubtd1
Itga5
Cltc
Efhd2
Adssl1
Tnip1
Egr3
Ptprc
Pxn
Otulinl
Nfkbia
Nfam1
Tep1
Dusp7
Nlrp1b
Cyth4
Ampd3
Lfng
Mefv
Rbpj
Celf2
F830045P16Rik
Adam17
Pltp
Ptp4a2
Ankrd33b
Susd1
Ankrd55
Tnfaip8
Mgrn1
Hmga1
Nav2
Adrb2
Npc1
Nfatc1
Mideas
Clec2d
Vrk2
Nr1h3
Ehbp1l1
Tpd52
Tbc1d23
Nod2
Prdx1
Pip4k2a
Mef2d
Ep300
Cotl1
Rapgef2
Trps1
Tbc1d2b
Lpp
Alox5ap
Atp8b4
Marcks
Gtf2a1
Dglucy
Cd47
Tnip3
Birc3
Sp1
Creb5
Cdc42se2
Ehd1
Plcl2
Sde2
Tgfbr2
5031439G07Rik
Maf
Slc35f6
Camta2
Gpr132
Zswim6
Ikzf1
