# Supplementary material for: ARID1A safeguards the canalization of the cell fate decision during osteoclastogenesis
Source: Nat Commun. 2024 Jul 17;15:5994. doi: 10.1038/s41467-024-50225-z (PMC11252270; doi:10.1038/s41467-024-50225-z)
Supplement: Supplementary file 6 — Supplementary Data 3 [file 41467_2024_50225_MOESM6_ESM.xlsx]

## Sheet: Supplementary Data 3
Supplementary Data 3. The 44 OC differentiation-associated differentiated expressed genes after loss of ARID1A within cell cluster 4.
Pparg
Irf9
Ikbkg
Tgfbr1
Sqstm1
Fcgr1
Ncf1
Ifngr1
Map2k6
Map3k14
Fos
Ppp3cc
Trem2
Tnf
Csf1r
Fosl1
Stat1
Tnfrsf11a
Fcgr2b
Ctsk
Fosl2
Lilra6
Tyrobp
Tgfbr2
Pik3cb
Nfatc1
Sirpa
Socs1
Pik3cd
Stat2
Socs3
Mapk14
Pirb
Fcgr4
Fcgr3
Gm49339
Mapk3
Gm14548
Gm15448
Sirpb1c
Pira2
Sirpb1b
Lilr4b
Lilrb4a
