# Supplementary material for: ARID1A safeguards the canalization of the cell fate decision during osteoclastogenesis
Source: Nat Commun. 2024 Jul 17;15:5994. doi: 10.1038/s41467-024-50225-z (PMC11252270; doi:10.1038/s41467-024-50225-z)
Supplement: Supplementary file 7 — Supplementary Data 4 [file 41467_2024_50225_MOESM7_ESM.xlsx]

## Sheet: Supplementary Data 4
Supplementary Data 4. List of primer sequences used for q-PCR.
Gene	Forward	Reverse
β-actin	GGCTGTATTCCCCTCCATCG	CCAGTTGGTAACAATGCCATGT
Arid1a	CTTCCCCAACCACCAGTACAA	CTGTGCGAAGGACGAAGAC
Mmp9	CTGGACAGCCAGACACTAAAG	CTCGCGGCAAGTCTTCAGAG
Acp5	CACTCCCACCCTGAGATTTGT	CATCGTCTGCACGGTTCTG
Ctsk	CTCGGCGTTTAATTTGGGAGA	TCGAGAGGGAGGTATTCTGAGT
Dcstamp	GGGGACTTATGTGTTTCCACG	ACAAAGCAACAGACTCCCAAAT
Ocstamp	CTGTAACGAACTACTGACCCAGC	CCCAGGCTTAGGAAGACGAAG
Nfatc1	GCCTTTTGCGAGCAGTATCTG	GCTGCACCTCGATCCGAAG
Stat1	TCACAGTGGTTCGAGCTTCAG	GCAAACGAGACATCATAGGCA
Brd9	TTGGAGATGGAAGTCTGCTCT	GCAACTTGCTAGACAGTGAACT
Brd4	GTGAGAAGCTAGGCCGTGTAG	AGGCAGGACCTGTTTCAGAGT
Pu.1	ATGTTACAGGCGTGCAAAATGG	TGATCGCTATGGCTTTCTCCA
Mdm2	TGTCTGTGTCTACCGAGGGTG	TCCAACGGACTTTAACAACTTCA
Nfatc1-SE chip	CTCTGCTTGTCTCCTTGGGG	GCCCTGAGTGAGAAACCTCC
