# Supplementary material for: ARID1A safeguards the canalization of the cell fate decision during osteoclastogenesis
Source: Nat Commun. 2024 Jul 17;15:5994. doi: 10.1038/s41467-024-50225-z (PMC11252270; doi:10.1038/s41467-024-50225-z)
Supplement: Supplementary file 8 — Supplementary Data 5 [file 41467_2024_50225_MOESM8_ESM.xlsx]

## Sheet: Supplementary Data 5
Supplementary Data 5. List of 3C-qPCR primers.
Nfatc1 promoter anchor	Primer sequence
Forward primer	5'-AAAAGGCAGAAGGCAGAGCC-3'
Reverse primers (kb from the anchor)	2.5kb 5'-CTTGAGACAGCCAGACCCAG-3'
	10 kb 5'-GAGAAAGGGTCGCACCTAGC-3'
	16 kb 5'-CCAAAGGGCTAGCCAAGTCA-3'
	21 kb 5'-TCTTACTGGTCTTGCTTGCCA-3'
	25 kb 5'-GAAGGGATTAGGAGCTGGGC-3'
Normalizing reverse primer	5'-GACCTCTCCTTTGCCGACAC-3'
TaqMan® MGB probe	(6-FAM) 5'-TGGGCGGCAGAGTCGCCGCG-3' (MGB)
