# Supplementary material for: ARID1A safeguards the canalization of the cell fate decision during osteoclastogenesis
Source: Nat Commun. 2024 Jul 17;15:5994. doi: 10.1038/s41467-024-50225-z (PMC11252270; doi:10.1038/s41467-024-50225-z)
Supplement: Supplementary file 10 — Source data [file 41467_2024_50225_MOESM10_ESM.xlsx]

## Sheet: Figure 1d, g
Figure 1d
	RANKL-0d	RANKL-1d	RANKL-3d		One-way analysis of variance (ANOVA) with Tukey's multiple comparisons test
	0.99	1.33	2.23		Adjusted p value	0d vs. 1d	0d vs. 3d	1d vs. 3d
	0.96	1.36	1.87			0.0149437	6.0629e-05	0.000706017
	1.05	1.43	2.07
Figure 1g
		Control							LysM-Cre;Arid1afl/fl							Two-tailed Student’s t-test adjusted p value
	BV/TV	10.5924	9.91851	13.3814	12.1642	8.56993	8.52427	7.97131	20.2918	22.5849	30.9189	18.5651	21.7763	18.258	20.1632	3.13089e-05
	Po	89.4076	90.0815	86.6186	87.8358	91.4301	91.4757	92.0287	79.7082	77.4151	69.0811	81.4349	78.2237	81.742	79.8368	3.13089e-05
	BMD	0.28715	0.2814	0.30417	0.29536	0.27459	0.27447	0.27128	0.3425	0.3534	0.39884	0.33174	0.34876	0.32744	0.33907	3.40241e-05
	B.Ar	0.89515	0.8181	1.02702	0.9618	0.78505	0.78059	0.76587	0.87686	0.88864	1.16448	0.88092	1.06918	0.67474	0.75852	0.600855
	Tb.n	2.17137	2.10883	2.12458	2.09542	1.68586	1.80723	1.70723	3.63215	3.9423	4.06164	3.1931	3.29132	3.05149	3.57956	5.64792e-07
	Tb.sp	0.19889	0.20966	0.21559	0.21786	0.22364	0.2199	0.21848	0.15676	0.14983	0.15194	0.17919	0.16684	0.16894	0.1613	2.01927e-07
	Tb.th	0.04878	0.04703	0.06298	0.05805	0.05083	0.04717	0.04669	0.05587	0.05729	0.07612	0.05814	0.06616	0.05983	0.05633	0.0213599
	B.Pm	9.89203	9.57943	10.0503	9.75043	9.13312	9.50933	9.46363	9.43882	9.5815	10.1981	9.16261	9.6347	9.18587	9.58733	0.637713

## Sheet: Figure 1e
Figure 1e

## Sheet: Figure 2b, d, f, h, i, j
Figure 2b
		Oc.S/BS (%)
		Control	LysM-Cre;Arid1afl/fl	Two-tailed Student’s t-test adjusted p value
		10.7931	4.091	0.00707006
		8.5259	4.3161
		6.5686	3.4734
		6.4594	3.7281
		5.3171	4.0112
		6.5782	6.3104
Figure 2d
		Ob.S/BS (%)
		Control	LysM-Cre;Arid1afl/fl	Two-tailed Student’s t-test adjusted p value
		11.9031	13.5142	0.0583644
		17.0933	10.6622
		6.8655	7.2115
		14.6136	11.7997
		19.5148	8.7637
		15.3343	5.5844
Figure 2f		OS/BS (%)
		Control	LysM-Cre;Arid1afl/fl	Two-tailed Student’s t-test adjusted p value
		28.3287	25.9665	0.894054
		29.3342	23.6352
		18.0945	27.9949
		25.2343	25.5637
		20.9276	16.7731
Figure 2h		Unresorbed calcified cartilage proportion (%)
		Control	LysM-Cre;Arid1afl/fl	Two-tailed Student’s t-test adjusted p value
		2.43	9.58833	0.0096515
		3.20867	9.48267
		3.501	15.9093
		6.32033	7.58533
		4.433	6.74233
Figure 2i		TRAP+ MNCs number
		Control	LysM-Cre;Arid1afl/fl	Two-tailed Student’s t-test adjusted p value
		482.605	55.9789	1.35151e-09
		479.64	98.2767
		433.352	106.371
		471.432	84.4815
		474.396	88.5858
		TRAP+ MNCs size
		Control	LysM-Cre;Arid1afl/fl	Two-tailed Student’s t-test adjusted p value
		0.026104	0.0157784	0.000232727
		0.0287786	0.0166772
		0.023299	0.0099243
		0.0278635	0.0161985
		0.0257122	0.00772909
Figure 2j		Ctsk
		Control	LysM-Cre;Arid1afl/fl	Two-tailed Student’s t-test adjusted p value
		0.99	0.14	1.83892e-08
		0.99	0.21
		0.98	0.16
		1.04	0.14
		Mmp9
		Control	LysM-Cre;Arid1afl/fl	Two-tailed Student’s t-test adjusted p value
		0.96	0.1	1.46233e-07
		0.96	0.06
		1.09	0.1
		0.99	0.11
		Acp5
		Control	LysM-Cre;Arid1afl/fl	Two-tailed Student’s t-test adjusted p value
		0.99	0.38	2.08143e-07
		0.99	0.47
		0.99	0.39
		1.03	0.41
		Dcstamp
		Control	LysM-Cre;Arid1afl/fl	Two-tailed Student’s t-test adjusted p value
		0.97	0.19	6.41141e-08
		0.99	0.27
		1	0.19
		1.04	0.19
		Ocstamp
		Control	LysM-Cre;Arid1afl/fl	Two-tailed Student’s t-test adjusted p value
		0.94	0.29	4.32946e-07
		1.05	0.33
		1.04	0.3
		0.98	0.25

## Sheet: Figure 2k
Figure 2k

## Sheet: Figure 3h, i
Figure 3h
		Tdt+ EdU+ CTSK+/Tdt+(%)		Two-tailed Student’s t-test adjusted p value		Tdt+ EdU- CTSK+/Tdt+ (%)		Two-tailed Student’s t-test adjusted p value
		Control	LysM-Cre;Arid1afl/fl			Control	LysM-Cre;Arid1afl/fl
		19.2381	4.2885	3.53057e-05		28.1905	9.94152	0.000252847
		18.9729	6.02219			37.8031	7.92393
		28.9474	5.43478			22.0648	11.8012
		21.1994	7.69231			26.9177	10.3611
		21.8143	7.51634			39.5248	6.53595
Figure 3i		EdU+ CTSK+/EdU+ (%)		Two-tailed Student’s t-test adjusted p value		EdU+ ACP5+/EdU+ (%)		Two-tailed Student’s t-test adjusted p value
		Control	LysM-Cre;Arid1afl/fl			Control	LysM-Cre;Arid1afl/fl
		44.3096	14.4509	0.000141236		48.6928	18.5286	5.53294e-05
		53.6098	27.5081			44.5833	12.8065
		42.4806	6.32911			38.3973	19.59
		48.4978	12.5551			49.1071	24.3809
		36.8327	10.4895			49.8695	27.4238

## Sheet: Figure 4h
Figure 4h

## Sheet: Figure 4i, j, k
Figure 4i
	LUC	LUC-Pro	LUC-Pro-E1	LUC-E2-Pro	LUC-E3-Pro	LUC-E3-E2-Pro-E1		One-way ANOVA with Dunnett's multiple comparisons test adjusted p value
	0.325122	1.0766	1.2803	1.1751	0.319428	7.45412
	0.304834	0.976026	0.885526	1.30245	0.233775	6.74329		LUC-Pro vs. LUC	0.00255198
	0.35834	0.910822	1.14132	1.01001	0.465123	7.55579		LUC-Pro vs. LUC-Pro-E1	0.979778
	0.303948	1.07279	1.37213	1.27016	0.394508	8.41921		LUC-Pro vs. LUC-E2-Pro	0.786605
	0.315758	1.0403	0.769561	1.19008	0.266045	6.64546		LUC-Pro vs. LUC-E3-Pro	0.00306455
	0.363368	0.923472	1.08942	1.07878	0.354968	7.95167		LUC-Pro vs. LUC-E3-E2-Pro-E1	0
Figure 4j
	25 kb	21 kb (E3)	16 kb	10 kb (E2)	2.5 kb
	0.00042	0.3545	0.00042	0.182233	0.003294
	0.000332	0.127968	0.000332	0.168855	0.003181
	0.000395	0.080988	0.016675	0.163103	0.044006
	0.000376	0.2022	0.00389	0.085015	0.041633
Figure 4k
	E2	Control		LysM-Cre;Arid1afl/fl
		RANKL-	RANKL+	RANKL+
		0.6582	1.0329	0.5574
		0.6862	0.9704	0.6721
		0.9054	0.9977	0.7614
	E3	Control		LysM-Cre;Arid1afl/fl
		RANKL-	RANKL+	RANKL+
		0.8274	1.0257	0.6314
		0.7457	0.9439	0.816
		0.7992	1.0329	0.816
	E2	One-way ANOVA with Dunnett's multiple comparisons test adjusted p value
		Control RANKL+ vs. Control RANKL-	0.038
		Control RANKL+ vs. LysM-Cre;Arid1afl/fl RANKL+	0.0108
	E3	Dunnett's multiple comparisons test adjusted p value
		Control RANKL+ vs. Control RANKL-	0.0207
		Control RANKL+ vs. LysM-Cre;Arid1afl/fl RANKL+	0.0102

## Sheet: Figure 5b, e, l
Figure 5b
		Control+Vector	Control+JQ1	LysM-Cre;Arid1afl/fl+Vector		One-way analysis of variance (ANOVA) with Tukey's multiple comparisons test adjusted p value
	Mmp9	0.87122	0.07005	0.35711			Control+Vector vs. Control+JQ1	Control+Vector vs. LysM-Cre;Arid1afl/fl+Vector	Control+JQ1 vs. LysM-Cre;Arid1afl/fl+Vector
		0.91877	0.0675	0.3059		Mmp9	0.000244777	0.00208158	0.0575238
		1.24929	0.06782	0.46258		Acp5	7.50605e-06	0.000133045	0.00178046
	Acp5	0.9	0.07	0.4		Ctsk	2.68212e-06	3.11624e-05	0.00156828
		0.98	0.07	0.42		Dcstamp	0.000122595	0.00594971	0.00447349
		1.13	0.06	0.46
	Ctsk	0.93	0.06	0.38
		0.96	0.05	0.35
		1.12	0.04	0.37
	Dcstamp	0.9	0.09	0.52
		0.93	0.08	0.49
		1.2	0.08	0.67
Figure 5e
		Control+Vector	Control+JQ1	LysM-Cre;Arid1afl/fl+Vector		One-way analysis of variance (ANOVA) with Tukey's multiple comparisons test adjusted p value
	Nfatc1	0.94679	0.00856	0.39716			Control+Vector vs. Control+JQ1	Control+Vector vs. LysM-Cre;Arid1afl/fl+Vector	Control+JQ1 vs. LysM-Cre;Arid1afl/fl+Vector
		0.89986	0.00789	0.40177		Nfatc1	2.30224e-05	0.000521718	0.00287682
		1.17374	0.00716	0.48558
Figure 5l
	Control		LysM-Cre;Arid1afl/fl			Two-tailed Student’s t-test adjusted p value
	IgG	Anti-PU.1	IgG	Anti-PU.1
	0.00477	0.87533	0.00347	0.12029		Control IgG vs. Control Anti-PU.1	1.63329e-06
	0.00238	0.94906	0.00031	0.11809		LysM-Cre;Arid1afl/fl IgG vs. LysM-Cre;Arid1afl/fl Anti-PU.1	0.023709
	0.00131	0.67109	0.00262	0.04214		Control Anti-PU.1 vs. LysM-Cre;Arid1afl/fl Anti-PU.1	0.000490378
	0.00164	1.35777
	0.00284	0.82812
	0.00139	0.94033

## Sheet: Figure 5m
Figure 5m
	Control		LysM-Cre;Arid1afl/fl
	BRD4	PU.1	BRD4	PU.1
	59	5	2	4
	32.45	2.045	2.832	6.576
	20.828	2.858	1.406	6.716
	10.926	3.037	1.398	6.912
	10.215	3.228	2.278	4.552
	15.149	0.75	2.904	0.574
	12.998	2.457	2.935	2.804
	9.54	6.15	0.89	9.535
	4.915	1.883	4.142	6.36
	4.959	4.054	0.936	5.652
	5.277	2.793	2.943	6.06
	7.926	2.533	0.953	5.969
	9.382	4.653	2.801	4.782
	6.499	3.134	4.942	4.166
	6.532	11.839	3.873	6.934
	9.692	13.014	0.659	6.051
	8.08	7.125	3.136	3.267
	8.831	6.679	0.751	6.258
	4.876	3.434	0.577	6.571
	4.571	4.857	3.137	4.669
	4.803	8.901	6.9	12.35
	3.457	11.202	6.963	7.462
	4.214	9.257	13.196	2.478
	8.116	17.623	36.887	4.273
	9.369	34.221	80.826	8.15
	8.347	29.524	143.234	11.703
	4.877	79.59	199.182	14.448
	5.93	84.894	194.721	12.713
	7.981	107.108	240.538	10.166
	7.626	69.396	246.372	6.875
	5.683	53.636	232.8	3.537
	6.311	145.909	232.944	3.641
	7.099	105.427	198.566	4.094
	9.408	138.787	142.915	6.998
	10.851	182.503	169.541	8.984
	9.961	227.554	106.521	7.779
	26.867	240.598	170.915	5.867
	29.521	237.027	132.46	1.408
	40.286	255	107.232	7.321
	58.865	253.898	97.507	6.365
	74.415	252.884	67.96	4.16
	122.242	246.536	52.657	6.812
	99.452	245.64	43.79	9.381
	77.35	242.201	49.051	9.029
	52.753	244.805	36.164	11.532
	65.996	238.118	27.616	7.925
	59.004	240.442	22.895	6.333
	64.203	218.082	17.296	3.083
	39.125	187.755	16.84	3.266
	23.712	121.679	16.621	11.392
	30.221	141.319	20.125	17.812
	19	72.143	19.611	3.938
	10.454	27.754	27.847	8.403
	11.998	52.658	13.788	16.253
	5.273	22.325	10.761	13.734
	5.049	19.368	15.857	15.743
	4.573	28.789	11.331	27.914
	7	14.143	15.813	22.178
	7.684	29.703	16.951	22.031
	10.325	50.044	21.819	22.886
	6.207	48.78	16.39	40.84
	3.199	14.198	11.725	37.721
	2.99	12.033	14.021	23.777
	8.482	32.753	17.977	31.145
	8.976	47.361	22.547	34.554
	5.019	28.08	29.192	40.882
	7.225	16	30.965	57.988
	7.006	14.442	25.131	45.483
	8.149	8.175	14.182	10.14
	7.725	17.682	21.582	30.767
	5.709	30.147	13.688	18.237
	6.166	35.68	12.635	14.216
	10.327	17.858	13.24	33.923
	12.843	13.939	10.943	32.808
	18.51	23.003	16.837	15.675
	7.46	7.689	24.812	10.844
	10.571	10.714	22.76	27.661
	19.044	24.496	27.736	27.35
	19.49	23.911	24.32	5.394
	10.595	9.721	18.555	36.179
	15.121	5.202	17.6	34.24
	18.541	19.705	17.436	13.251
	17.507	30.049	15.66	11.239
	20.888	1.791	15.846	23.487
	28.856	5.371	17.253	35.232
	22.281	11.498	24.031	52.877
	15.813	8.383	24.41	17.71
	20.96	2.269	16.704	30.487
	27.815	6.514	22.714	13.579
	18.141	3.101	72.849	12.238
	32.914	23.986	70.662	14.068
	43.934	14.914	61.343	20.231
	49.584	10.991	62.953	14.424
	39.839	4.742	50.106	9.218
	41.689	4.841	53.293	26.303
	24.571	4.714	64.268	21.747
	24.205	2.484	35.323	15.856
	17.289	5.077	27.393	22.748
	20.92	40.485	17.019	30.191
	23.074	17.004	15.941	24.058
	25.63	7.432	11.5	89.5
	20.874	7.794	11.46	180.608
	24.64	10.091	8.739	130.012
	22.862	8.042	11.03	167.033
	37.132	13.983	19.035	169.938
	41.368	16.814	17.002	141.543
	29.584	20.744	25.823	178.109
	38.729	12.365	31.166	153.603
	47.593	11.063	21.19	161.244
	48.133	11.941	40.571	90.902
	43.783	10.273	63.522	62.472
	23.353	4.962	73.207	49.393
	26.684	6.396	77.322	34.414
	63.793	8.489	104.072	41.635
	65.571	6.571	125.854	13.779
	80.592	5.719	112.379	43.384
	95.474	7.045	136.47	43.283
	119.785	5.508	105.817	31.412
	116.531	9.631	83.343	6.247
	81.102	14.385	94.242	14.834
	140.495	53.295	155.64	17.84
	166.524	100.649	222.014	41.01
	157.694	147.545	242.968	61.272
	100.441	176.763	251.302	14.366
	118.649	137.246	244.032	52.4
	156.863	92.4	239.547	49.109
	166.723	189.803	245.262	36.188
	149.696	250.185	250.111	31.297
	173.205	248.156	250.174	43.405
	188.153	249.759	251.195	89.579
	195.062	254.895	252.367	36.415
	197.195	254.477	252.677	54.038
	202.476	254.774	253.957	18.52
	207	254	254.705	5.407
	228.541	254.632	253.957	10.815
	240.995	254.856	254.882	9.075
	249.4	254.395	254.846	8.702
	247.286	255	254.582	8.64
	249.497	254.842	253.556	7.525
	253.737	254.721	254.98	9.16
	253.914	254.512	253.82	2.05
	253.185	254.947	253.055	20.32
	253.306	254.316	254.92	5.681
	249.278	254.825	253.218	8.86
	244.969	254.509	252.746	6.787
	244.896	254	252.586	9.211
	240.988	254.014	254.703	8.096
	228.058	254.709	252.996	9.458
	211.696	252.761	251.716	8.618
	195.528	234.725	254.082	9.906
	183.889	198.148	250.875	10.312
	142.753	169.436	252.638	6.737
	81.429	182	228.483	9.406
	48.926	186.47	196.769	8.343
	56.981	133.906	173.365	26.635
	51.018	126.829	167.729	27.305
	38.199	118.391	73.754	6.76
	47.154	70.232	136.422	14.121
	45.505	113.284	75.759	22.842
	41.421	123.251	68.176	38.279
	22.501	135.212	50	16.24
	18.659	152.31	45.563	8.893
	17.963	174.976	35.612	16.96
	20.404	186.39	69.417	18.597
	37.577	218.724	52.834	33.351
	42.829	205.737	7.994	19.892
	27.75	147.343	14.798	10.873
	27.446	156.734	21.401	19.406
	29.986	187.197	21.69	7.642
	22.923	150.381	14.495	19.676
	29.749	179.135	15.15	41.513
	30	205.143	17.782	57.288
	24.939	126.105	18.08	73.506
	18.426	86.15	23.335	32.004
	24.56	147.148	40.983	23.166
	24.698	139.233	22.078	7.859
	28.774	168.261	32.058	6.875
	34.139	207.809	35.848	16.005
	32.744	132.545	33.373	13.35
	27.75	29.015	57.093	20.98
	52.494	45.117	76.69	34.39
	75.439	75.22	78.803	27.053
	78.51	61.003	130.646	51.906
	53.865	58.308	117.515	89.771
	59.093	56.584	193.99	42.243
	71.067	47.186	236.438	40.009
	66.841	49.341	252.484	27.563
	59.751	32.243	252.57	11.588
	50.247	12.912	252.202	24.87
	50.166	13.889	253.049	41.745
	49.429	9.286	252.923	20.233
	44.36	10.998	254.41	15.874
	50.782	11.071	253.822	18.549
	73.9	11.463	252.655	58.865
	75.085	6.536	246.339	48.124
	55.373	9.437	251.281	31.591
	20.036	11.496	248.58	28.145
	16.509	11.468	222.853	26.284
	25.535	12.573	197.593	55.807
	28.455	2.912	135.585	45.518
	24.003	3.365	62	31
	26.563	4.787	106.388	28.226
	79.23	4.087	61.712	50.685
	115.294	2.255	45.891	35.312
	117.187	3.529	32.227	14.501
	113.281	5.215	22.819	19.336
	124.058	4.291	19.075	13.034
	150.193	7.603	21.031	13.931
	176.974	1.603	28.56	25.99
	213.429	5.143	53.379	23.739
	209.424	8.161	34.725	43.435
	214.503	5.485	24.706	31.441
	220.167	8.877	17.457	18.417
	219.597	3.748	22.776	12.608
	209.684	5.653	52.752	17.802
	221.853	8.118	49.39	16.674
	228.684	5.324	69.435	18.757
	227	9.535	96.867	8.656
	195.293	6.615	160.104	1.135
	191.467	3.966	169.756	10.846
	194.931	9.309	213.38	9.83
	138.859	9.176	227.629	5.97
	125.759	3.611	220.105	16.479
	132.367	2.905	215.161	20.033
	80.449	4.496	210.923	18.336
	80.592	10.013	228.891	14.234
	71.266	3.614	246.141	21.018
	51.873	7.355	184.73	12.866
	31.143	2.714	190.584	12.618
	18.507	7.136	123.799	15.49
	24.976	3.12	129.428	15.395
	52.568	3.895	141.011	7.334
	43.853	3.505	133.622	7.296
	28.725	3.603	42.516	8.196
	35.124	10.478	26.037	5.012
	32.973	2.944	40.344	15.706
	38.279	2.325	25.878	6.938
	23.441	4.792	21.914	17.771
	26.956	1.837	29.972	13.723
	43.581	0.286	23.591	4.943
	51.399	1.307	29.8	8.16
	43.566	2.154	42.961	3.476
	64.786	2.907	49.602	11.97
	93.559	4.503	55.06	16.399
	74.314	9.304	54.273	6.274
	119.892	4.842	33.475	4.659
	136.659	4.391	57.45	7.82
	119.286	4.286	36.483	5.642
	176.494	0.06	29.838	7.827
	155.278	1.535	42.001	6.121
	113.759	3.27	51.188	4.062
	105.989	3.798	34.273	6.72
	107.814	4.33	12.695	3.962
	139.541	4.677	25.494	7.676
	144.824	2.579	24.88	6.437
	142.784	2.162	18.274	5.106
	119.433	2.94	23.405	6.378
	124.759	3.062	19.688	6.84
	115.079	1.92	13.17	8.059
	113.521	3.584	10.747	6.351
	115.619	5.362	4.07	3.97
	97.545	3.464	7.67	3.824
	125.873	4.33	13.436	5.205
	63.994	5.602	7.146	5.934
	45.013	4.051	5.154	3.381
	39.131	4.059	11.233	3.13
	72	3	11.029	4.256
	67.072	5.14	8.507	6.323
	42.7	3.594	10.765	9.778
	26.987	4.174	10.139	16.054
	26.531	7.46	19.03	9.48
	37.037	43.13	11.818	6.815
	59.659	17.704	15.914	5.04
	81.859	21.828	20.417	2.12
	95.151	44.714	18.476	15.735
	107.135	123.789	14.391	24.828
	130.184	58.763	17.466	24.795
	115.812	80.451	14.12	31.89
	137.095	123.935	9.435	43.713
	136.533	171.173	15.227	117.511
	146.604	178.618	12.52	104.52
	179.959	160.211	11.729	107.928
	204.482	165.956	15.895	113.631
	218.447	185.705	21.235	87.289
	230.389	197.871	24.142	89.276
	241.429	222.857	12.234	102.581
	246.187	215.853	12.442	86.008
	249.066	226.216	10.311	117.881
	254.46	226.895	23.09	14.091
	254.089	220.781	13.375	37.599
	252.39	234.247	19.837	52.22
	248.626	213.979	20.185	34.771
	244.729	218.804	16.837	23.493
	247.132	181.837	15.633	37.261
	217.247	146.609	17.17	39.345
	189.624	85.689	26.011	20.096
	176.077	54.589	25.323	19.971
	160.449	95.834	34.994	5.698
	133.128	46.163	26.378	14.766
	88.786	65.781	25.093	10.858
	58.414	52.189	29.5	25
	80.377	22.108	35.04	44.378
	17.024	19.895	24.321	41.207
	17.637	10.2	43.466	25.791
	23	14.143	30.328	39.502
	21.934	14.31	31.056	31.019
	17.906	12.549	37.851	13.304
	18.497	12.807	36.331	4.335
	20.41	10.967	32.777	2.604
	24.792	18.39	35.482	11.04
	25.372	42.9	41.057	6.887
	24.321	73.359	41.781	9.821
	11.981	20.502	67.232	2.474
	11.656	17.178	41.155	7.245
	13.648	25.768	18.818	1.321
	8.665	17.044	24.574	8.444
	7.819	41.324	32.791	8.249
	8.262	32.458	25.769	5.324
	12.912	28.053	19.549	3.298
	20.027	23.61	15.666	12.495
	23.222	30.451	12.04	11.6
	13.269	13.892	24.338	3.57
	13.454	27.479	42.991	4.014
	9.857	49	22.478	11.936
	13.241	45.353	15.726	15.741
	17.433	16.801	28.844	21.375
	10.114	14.687	53.622	12.073
	14.133	22.131	53.62	9.771
	14.33	6.486	37.245	11.624
	11.343	18.008	57.11	5.117
	21.057	32.343	51.327	12.86
	25.545	22.679	58.48	29.047
	17.48	31.359	52.376	16.514
	16.911	6.446	59.842	43.796
	20.009	3.628	85.407	45.77
	50.839	17.632	81.098	27.767
	71.111	23.886	53.222	20.205
	82.45	12.589	87.673	28.807
	61.4	12.435	130.569	90.909
	74.165	14.522	92.4	51.201
	72.165	5.598	167.73	23.88
	68.836	9.091	189.365	41.933
	118.857	3.571	201.564	20.853
	121.809	5.726	156.869	34.177
	117.315	6.447	138.133	17.088
	102.064	4.041	126.696	30.487
	125.959	3.048	129.018	93.735
	119.724	6.935	135.02	103.57
	123.461	9.081	130.057	22.007
	144.785	6.734	81.253	44.204
	124.05	11.133	67.188	80.688
	86.539	7.388	71.259	50.302
	82.322	5.729	38.661	25.907
	58.852	3.738	18.219	36.879
	55.228	1.961	29.592	23.998
	38.336	1.199	33.916	9.505
	43.107	3.204	32.778	22.494
	47.186	4.994	18.765	11.543
	37.641	3.103	36.412	31.347
	24.136	10.232	29.685	14.304
	20.033	3.551	18.2	8.56
	15.714	4	7.698	8.733
	14.152	11.731	9.523	10.163
	15.988	7.321	9.731	19.404
	27.917	2.454	11.406	17.94
	47.528	11.231	8.799	7.838
	50.998	5.268	19.06	11.719
	73.297	5.839	12.623	20.464
	146.624	4.028	13.002	11.056
	170.907	1.385	15.237	2.694
	205.958	4.962	20.243	4.02
	229.424	2.521	14.912	5.92
	231.684	0.085	9.105	14.823
	231.252	2.602	12.606	21.752
	222.992	3.865	12.521	16.327
	224.766	2.614	8.094	9.781
	219.23	2.395	6.613	6.093
	220.517	1.472	7.511	5.644
	216.562	3.753	6.034	10.182
	174.318	2.108	7.002	9.425
	113.857	2.714	7.02	7.02
	101.879	1.406	6.887	3.874
	86.512	2.098	4.666	6.953
	32.874	4.529	7.121	3.349
	30.241	3.252	5.869	5.162
	35.216	1	7.927	7.95
	18.394	1	8.988	4.281
	15.6	0.664	7.007	2.598
	16.427	0.025	3.662	4.838
	6.153	1.37	1.548	10.747
	5.949	3.634	4.892	12.485
	6.36	2.206	1.436	6.504
	5.421	2.152	3.805	8.582
	5.843	3.052	4.394	8.646
	6.361	7.085	2.289	12.819
	2.824	2.922	3.07	13.916
	2.71	1.395	3.371	8.601
	4.306	2.425	2.265	7.316
	2.858	3.262	3.22	5.914
	3	1	1	4.647

## Sheet: Figure 5c, k
Figure 5c															Figure 5k

[truncated: 15 more sheets: Figure 6a, d, g, i, Figure 6c, f, Figure 7a, f, Figure 7c, d, e, Figure 8b, d, f, Figure 8g, Figure 9a, d, e, f, Supplementary Fig. 1b, Supplementary Fig.2b, d, e, g, Supplementary Fig.4, Supplementary Fig.5, Supplementary Fig.7a, c, Supplementary Fig.7b, d, Supplementary Fig.10a, d, Supplementary Fig.10e]
